# Supplementary material for: 2,3-Dibromo-3-phenyl-1-(3-phenyl­sydnon-4-yl)propan-1-one
Source: Acta Crystallogr Sect E Struct Rep Online. 2011 Mar 9;67(Pt 4):o814. doi: 10.1107/S1600536811008026 (PMC3099808; doi:10.1107/S1600536811008026)
Supplement: Supplementary file 2 [file e-67-0o814-Isup2.hkl]

# 
# h,k,l, Fc-squared, Fo-squared, sigma(Fo-squared) and status flag 
# 
data_I
_shelx_title ' bk69m in P2(1)/c   RT' 
_shelx_refln_list_code          4 
_shelx_F_calc_maximum      261.87 
_exptl_crystal_F_000       888.00 
_reflns_d_resolution_high  0.7674 
 
loop_ 
 _symmetry_equiv_pos_as_xyz 
 'x, y, z' 
 '-x, y+1/2, -z+1/2' 
 '-x, -y, -z' 
 'x, -y-1/2, z-1/2' 
 
_cell_length_a    11.9109 
_cell_length_b    17.5018 
_cell_length_c     8.5365 
_cell_angle_alpha  90.000 
_cell_angle_beta   94.960 
_cell_angle_gamma  90.000 
 
_shelx_F_squared_multiplier     1.000 
 
loop_ 
 _refln_index_h 
 _refln_index_k 
 _refln_index_l 
 _refln_F_squared_calc 
 _refln_F_squared_meas 
 _refln_F_squared_sigma 
 _refln_observed_status 
   1   0   0    19016.72    16870.24    266.44 o 
   2   0   0    17171.99    15907.64    236.03 o 
   3   0   0    10779.38    10223.56    158.48 o 
   4   0   0     2318.73     2148.45     45.98 o 
   5   0   0     4967.33     5099.63     91.71 o 
   6   0   0     1205.80     1127.22     33.55 o 
   7   0   0      279.05      269.22     25.64 o 
   8   0   0       54.33       80.39     28.30 o 
   9   0   0     1031.90     1174.44     44.89 o 
  10   0   0     4305.60     4604.60     97.90 o 
  11   0   0       24.82       88.28     30.75 o 
  12   0   0      560.10      629.76     50.37 o 
  13   0   0      210.05      188.55     39.90 o 
  14   0   0        0.29      -13.32     32.69 o 
  15   0   0       46.76       66.19     42.43 o 
   1   1   0     8235.97     8708.91     85.15 o 
   2   1   0       43.94       54.68      4.53 o 
   3   1   0     8527.96     8335.47     84.16 o 
   4   1   0       87.64       74.07      7.75 o 
   5   1   0     6322.38     6234.40     72.88 o 
   6   1   0      577.31      561.88     19.39 o 
   7   1   0      926.36     1009.06     26.12 o 
   8   1   0      204.84      176.39     15.38 o 
   9   1   0        2.08       15.72     13.17 o 
  10   1   0      103.82       58.95     19.93 o 
  11   1   0       19.33       28.51     18.31 o 
  12   1   0        9.05        5.98     22.36 o 
  13   1   0        1.01       17.90     23.26 o 
  14   1   0        1.18       14.52     28.01 o 
  15   1   0        1.45      -25.88     25.88 o 
   0   2   0      748.79      858.14     15.00 o 
   1   2   0     1546.66     1472.80     17.46 o 
   2   2   0    14202.23    13557.62    130.13 o 
   3   2   0    17294.66    17612.94    163.91 o 
   4   2   0    14855.37    14484.92    142.86 o 
   5   2   0      520.35      625.09     25.21 o 
   6   2   0    10566.94     9664.55    132.69 o 
   7   2   0     1551.68     1343.23     30.64 o 
   8   2   0     2258.06     2344.84     42.16 o 
   9   2   0     1380.46     1328.35     33.09 o 
  10   2   0      232.61      200.97     23.95 o 
  11   2   0       23.04       -7.57     17.70 o 
  12   2   0       68.18       99.44     23.78 o 
  13   2   0      160.41      228.79     28.46 o 
  14   2   0        0.59       -8.73     24.26 o 
  15   2   0       50.57       92.41     30.66 o 
   1   3   0      213.93      202.23      6.35 o 
   2   3   0        9.29       -3.87      3.87 o 
   3   3   0    10481.55    10386.13     99.56 o 
   4   3   0      228.87      240.16      9.77 o 
   5   3   0     4926.77     4923.98     56.72 o 
   6   3   0      394.35      437.62     16.12 o 
   7   3   0     1162.63     1168.68     25.68 o 
   8   3   0       34.89       60.37     13.96 o 
   9   3   0      256.88      327.45     20.86 o 
  10   3   0       25.60       24.53     17.83 o 
  11   3   0       19.83        4.64     22.94 o 
  12   3   0       74.65       45.26     23.46 o 
  13   3   0        9.86       52.76     24.36 o 
  14   3   0       17.31       17.60     25.62 o 
  15   3   0        0.03        9.76     28.51 o 
   0   4   0     1538.38     1564.66     28.88 o 
   1   4   0       31.65       20.80      4.04 o 
   2   4   0    46429.96    47457.88    460.61 o 
   3   4   0    23176.54    23270.32    214.66 o 
   4   4   0       50.92       57.64      6.40 o 
   5   4   0      443.23      449.95     14.16 o 
   6   4   0     1075.30     1071.37     22.38 o 
   7   4   0     2993.43     3102.71     49.86 o 
   8   4   0      584.70      580.71     21.90 o 
   9   4   0     1221.33     1316.29     39.43 o 
  10   4   0      461.75      485.33     28.16 o 
  11   4   0       11.17       23.65     19.73 o 
  12   4   0      444.30      434.74     32.08 o 
  13   4   0      206.77      181.65     28.78 o 
  14   4   0        1.14        9.02     24.83 o 
  15   4   0       65.09       89.52     28.54 o 
   1   5   0     7576.27     8170.10     87.79 o 
   2   5   0      249.76      296.66      9.38 o 
   3   5   0     6413.31     6439.20     65.18 o 
   4   5   0      453.32      479.43     13.26 o 
   5   5   0     4349.90     4246.07     47.53 o 
   6   5   0      650.38      596.02     17.70 o 
   7   5   0      857.98      876.03     23.41 o 
   8   5   0      131.61      102.92     14.02 o 
   9   5   0       27.47        4.16     13.91 o 
  10   5   0       67.94       13.18     17.86 o 
  11   5   0       35.07       16.88     19.42 o 
  12   5   0        4.38       -6.02     25.81 o 
  13   5   0        0.49      -22.49     22.49 o 
  14   5   0       14.34       24.97     31.55 o 
  15   5   0        3.58       -3.07     25.60 o 
   0   6   0    14171.64    14573.85    241.52 o 
   1   6   0     4930.32     4966.75     63.12 o 
   2   6   0      931.23      961.95     16.52 o 
   3   6   0     3333.20     3210.92     39.56 o 
   4   6   0    11418.42    11171.67    109.69 o 
   5   6   0      621.49      703.81     17.17 o 
   6   6   0    10256.54    10343.65    102.75 o 
   7   6   0     2306.74     2175.89     35.75 o 
   8   6   0      192.25      208.55     16.02 o 
   9   6   0     1259.35     1106.65     38.69 o 
  10   6   0       29.09       13.10     16.31 o 
  11   6   0        0.85      -12.82     19.30 o 
  12   6   0      343.57      333.71     32.21 o 
  13   6   0      217.54      243.68     30.31 o 
  14   6   0       16.93       20.45     25.55 o 
   1   7   0    13444.59    13181.23    147.70 o 
   2   7   0      108.99       95.59      7.46 o 
   3   7   0     1912.10     1944.73     28.01 o 
   4   7   0      475.43      471.28     14.26 o 
   5   7   0       39.10       30.99      7.93 o 
   6   7   0        0.00       -1.10      8.47 o 
   7   7   0       38.86       38.92     10.81 o 
   8   7   0       66.78       68.52     14.67 o 
   9   7   0      204.56      194.36     21.12 o 
  10   7   0        5.30       -7.25     16.48 o 
  11   7   0      185.98      184.55     24.16 o 
  12   7   0        2.12       -1.54     23.18 o 
  13   7   0        0.52       39.20     24.80 o 
  14   7   0        9.04       -5.53     25.19 o 
   0   8   0    37192.98    36682.89    532.34 o 
   1   8   0     5103.97     5076.08     63.17 o 
   2   8   0    12740.14    12054.30    131.45 o 
   3   8   0     1271.84     1335.89     23.34 o 
   4   8   0      191.47      179.21     10.39 o 
   5   8   0      477.03      469.94     15.80 o 
   6   8   0       58.03       53.90     12.26 o 
   7   8   0      180.15      226.73     14.91 o 
   8   8   0        6.27        0.23     18.40 o 
   9   8   0     1122.75     1247.48     37.89 o 
  10   8   0     1084.52     1103.43     42.61 o 
  11   8   0       10.60        7.81     18.21 o 
  12   8   0      411.25      432.36     46.33 o 
  13   8   0       65.82        7.05     24.78 o 
  14   8   0        0.76       51.04     27.36 o 
   1   9   0      516.85      432.95     14.48 o 
   2   9   0     1133.41     1112.52     19.49 o 
   3   9   0     6198.23     6037.29     65.89 o 
   4   9   0       43.49       53.85      8.51 o 
   5   9   0     4561.36     4408.15     52.90 o 
   6   9   0       24.36       15.65     10.37 o 
   7   9   0     1509.24     1544.76     32.45 o 
   8   9   0      666.89      607.61     24.27 o 
   9   9   0        3.89        2.55     15.15 o 
  10   9   0       21.99       -8.05     17.61 o 
  11   9   0       35.20       16.35     19.30 o 
  12   9   0        0.25       -7.99     38.95 o 
  13   9   0        7.09       -1.26     25.13 o 
  14   9   0        6.64       69.10     27.54 o 
   0  10   0      550.82      549.05     19.76 o 
   1  10   0      500.12      513.61     15.30 o 
   2  10   0     2205.19     2272.95     32.26 o 
   3  10   0     1083.99     1044.50     20.21 o 
   4  10   0     6062.08     6008.40     65.15 o 
   5  10   0        3.06       -7.08     10.33 o 
   6  10   0     2936.18     3017.21     47.75 o 
   7  10   0      356.24      372.93     20.47 o 
   8  10   0      523.15      526.05     23.28 o 
   9  10   0      719.95      719.77     27.82 o 
  10  10   0      125.71      120.21     19.61 o 
  11  10   0        3.66      -11.42     18.60 o 
  12  10   0       33.93       25.03     22.69 o 
  13  10   0       12.66       27.94     25.01 o 
   1  11   0     5253.96     5256.13     75.57 o 
   2  11   0     1617.84     1573.21     26.51 o 
   3  11   0     2455.69     2489.00     38.58 o 
   4  11   0      147.27      207.33     14.46 o 
   5  11   0      800.73      776.13     24.11 o 
   6  11   0        4.64        4.31     12.36 o 
   7  11   0      371.62      421.17     21.40 o 
   8  11   0       91.38      116.76     16.06 o 
   9  11   0      155.35      162.77     19.00 o 
  10  11   0        2.03       -9.23     17.29 o 
  11  11   0       38.61       38.52     21.48 o 
  12  11   0       27.66       21.01     22.17 o 
  13  11   0       14.46       65.87     34.08 o 
   0  12   0     8625.25     8701.99    165.50 o 
   1  12   0      318.01      369.28     17.32 o 
   2  12   0     3461.27     3654.86     59.06 o 
   3  12   0     2209.82     2265.20     41.30 o 
   4  12   0       20.25        4.66     11.28 o 
   5  12   0      101.19      108.37     16.00 o 
   6  12   0      341.21      330.78     19.26 o 
   7  12   0      707.10      713.58     26.15 o 
   8  12   0      147.22      111.52     16.61 o 
   9  12   0      139.11      173.16     18.90 o 
  10  12   0      187.04      212.04     22.60 o 
  11  12   0       17.54       10.59     19.34 o 
  12  12   0      105.72      121.35     41.99 o 
  13  12   0       52.40      127.20     32.67 o 
   1  13   0      472.66      481.32     19.80 o 
   2  13   0      829.57      725.53     24.00 o 
   3  13   0     1157.27     1140.70     29.49 o 
   4  13   0      477.17      439.63     21.33 o 
   5  13   0     2049.89     2058.14     39.30 o 
   6  13   0      131.29      117.84     15.29 o 
   7  13   0      400.39      425.88     21.78 o 
   8  13   0      174.20      173.42     18.52 o 
   9  13   0       23.66       26.11     16.41 o 
  10  13   0       44.47       36.56     19.91 o 
  11  13   0       30.63       46.07     38.06 o 
  12  13   0       38.15       26.33     31.73 o 
   0  14   0       93.63       55.46     17.90 o 
   1  14   0      118.79      118.13     14.06 o 
   2  14   0      931.84      838.83     26.46 o 
   3  14   0      492.61      441.40     21.10 o 
   4  14   0     1264.25     1221.02     32.36 o 
   5  14   0        1.51       27.11     12.78 o 
   6  14   0      861.15      930.60     28.46 o 
   7  14   0      154.07      144.23     16.75 o 
   8  14   0       65.61      107.48     16.55 o 
   9  14   0       46.99       34.61     23.48 o 
  10  14   0        6.19       -5.33     21.17 o 
  11  14   0        7.00      -28.27     28.27 o 
  12  14   0       18.03       26.10     32.60 o 
   1  15   0     2499.73     2418.61     57.87 o 
   2  15   0      128.36      152.65     15.32 o 
   3  15   0      637.86      585.36     23.57 o 
   4  15   0      295.32      327.64     23.10 o 
   5  15   0        2.42       -2.64     15.34 o 
   6  15   0        6.66      -14.90     14.90 o 
   7  15   0        7.92        7.99     17.47 o 
   8  15   0       49.60       41.28     19.38 o 
   9  15   0       60.81       51.86     21.93 o 
  10  15   0        6.84       24.15     22.29 o 
  11  15   0       59.84       73.69     41.35 o 
   0  16   0     2572.39     2579.62     65.94 o 
   1  16   0      160.11      158.66     18.18 o 
   2  16   0      769.25      792.57     30.72 o 
   3  16   0      376.24      378.58     28.34 o 
   4  16   0      206.55      161.65     20.18 o 
   5  16   0       18.70       22.93     16.93 o 
   6  16   0       43.83       20.16     24.34 o 
   7  16   0       16.25       13.39     18.07 o 
   8  16   0        1.75       -7.76     18.86 o 
   9  16   0       61.64       68.17     22.61 o 
  10  16   0       79.16       93.30     27.82 o 
   1  17   0      148.35      142.68     24.19 o 
   2  17   0      101.11      111.06     23.33 o 
   3  17   0      429.60      446.12     32.34 o 
   4  17   0      105.44      106.16     18.89 o 
   5  17   0      596.18      650.15     31.10 o 
   6  17   0        4.54       11.72     17.80 o 
   7  17   0      325.10      308.18     26.48 o 
   8  17   0      114.46      113.25     22.75 o 
   9  17   0        2.29      -30.89     30.89 o 
  10  17   0        9.27       12.97     40.74 o 
   0  18   0       28.04       -7.99     30.79 o 
   1  18   0       10.67       -3.92     21.71 o 
   2  18   0      128.34      161.07     26.90 o 
   3  18   0       65.99       87.76     24.85 o 
   4  18   0      299.79      287.70     31.60 o 
   5  18   0       27.21       -2.17     24.33 o 
   6  18   0      287.84      306.91     31.02 o 
   7  18   0       26.60        0.37     25.64 o 
   8  18   0       42.05       66.65     35.27 o 
   9  18   0       31.96      -35.06     35.06 o 
   1  19   0      921.88     1039.69     47.43 o 
   2  19   0      124.85      137.24     27.68 o 
   3  19   0      263.27      321.52     39.41 o 
   4  19   0      113.97      159.03     28.96 o 
   5  19   0        2.23       -1.90     26.56 o 
   6  19   0        2.02       19.66     27.60 o 
   7  19   0       14.31       12.70     28.14 o 
   8  19   0       19.03        4.22     31.58 o 
   0  20   0      278.66      305.20     95.81 o 
   1  20   0        1.10       10.90     25.77 o 
   2  20   0      345.86      402.43     35.90 o 
   3  20   0       54.32       81.36     31.55 o 
   4  20   0       39.06       67.70     31.61 o 
   5  20   0       34.10       40.05     28.36 o 
   6  20   0        2.53      -29.40     29.40 o 
   7  20   0        5.47      -33.46     33.46 o 
   1  21   0       28.31       47.55     35.51 o 
   2  21   0       64.24      123.61     32.93 o 
   3  21   0      151.60      127.15     34.59 o 
   4  21   0       20.76       -9.68     31.52 o 
   5  21   0      208.31      250.34     39.82 o 
   0  22   0       62.03       53.53     56.47 o 
   1  22   0        2.04      -31.25     36.46 o 
   2  22   0       32.58       19.19     37.91 o 
   3  22   0        4.75      -25.44     31.39 o 
   4  22   0       68.55      -84.69     84.69 o 
 -15   1   1       46.20        1.69     27.89 o 
 -14   1   1        2.37      -25.07     25.07 o 
 -13   1   1      270.55      358.43     42.98 o 
 -12   1   1      749.35      773.67     37.60 o 
 -11   1   1       95.02       87.01     21.05 o 
 -10   1   1      295.51      279.31     26.58 o 
  -9   1   1      592.61      599.08     23.31 o 
  -8   1   1      287.73      294.90     17.11 o 
  -7   1   1     2254.96     2279.77     36.41 o 
  -6   1   1     8169.39     8045.23     87.87 o 
  -5   1   1      855.07      832.65     19.13 o 
  -4   1   1      473.80      503.51     14.22 o 
  -3   1   1    16039.46    15963.56    165.61 o 
  -2   1   1    16798.41    17022.63    173.52 o 
  -1   1   1      126.55      123.16      4.29 o 
   0   1   1     6261.17     6499.16    122.47 o 
   1   1   1      148.42      140.73      4.24 o 
   2   1   1      112.17       92.52      5.39 o 
   3   1   1     9063.63     8931.93    100.66 o 
   4   1   1     8212.75     8287.14     92.52 o 
   5   1   1     2198.93     2353.19     33.11 o 
   6   1   1     4912.34     4849.74     74.10 o 
   7   1   1     4514.99     4288.09     69.74 o 
   8   1   1       15.84       -1.23     12.63 o 
   9   1   1      942.09      968.00     32.08 o 
  10   1   1      899.18      910.15     31.55 o 
  11   1   1       68.20       27.28     16.61 o 
  12   1   1      333.33      347.99     26.83 o 
  13   1   1      245.82      261.56     28.55 o 
  14   1   1       10.79       -4.25     23.50 o 
  15   1   1       53.13       16.60     35.75 o 
 -15   2   1        0.07      -27.91     27.91 o 
 -14   2   1        0.49       -2.26     27.16 o 
 -13   2   1        6.41       -2.61     23.75 o 
 -12   2   1        5.91      -10.61     21.19 o 
 -11   2   1      227.07      203.53     23.41 o 
 -10   2   1        8.54       19.15     16.02 o 
  -9   2   1      162.22      142.36     17.14 o 
  -8   2   1       20.70       11.83     12.05 o 
  -7   2   1       30.50       11.39     10.06 o 
  -6   2   1      421.30      451.33     17.00 o 
  -5   2   1      660.74      680.48     18.20 o 
  -4   2   1      198.19      201.89      9.39 o 
  -3   2   1       22.12       32.26      4.86 o 
  -2   2   1      567.54      561.63     10.96 o 
  -1   2   1    22497.81    23277.39    265.96 o 
   0   2   1      999.69     1046.08     12.93 o 
   1   2   1     1853.89     1732.69     22.60 o 
   2   2   1      224.65      255.89      8.16 o 
   3   2   1      157.67      182.22      6.66 o 
   4   2   1       82.82       79.02      6.85 o 
   5   2   1        5.60        9.94      7.85 o 
   6   2   1      346.20      357.34     14.73 o 
   7   2   1        4.53       25.99     10.60 o 
   8   2   1       16.29       18.07     14.30 o 
   9   2   1        7.46       -5.19     14.06 o 
  10   2   1        3.34       10.77     15.95 o 
  11   2   1       43.55       19.93     16.64 o 
  12   2   1        9.94       -8.04     19.46 o 
  13   2   1        0.62        4.70     22.31 o 
  14   2   1        3.10      -20.08     23.12 o 
  15   2   1        0.20        5.15     32.32 o 
 -15   3   1      111.83      125.54     31.46 o 
 -14   3   1       16.64       55.85     27.50 o 
 -13   3   1      130.26      164.93     27.79 o 
 -12   3   1      322.32      318.58     28.50 o 
 -11   3   1       62.98       52.76     19.89 o 
 -10   3   1     1032.97      994.05     34.51 o 
  -9   3   1     3977.77     3812.94     98.97 o 
  -8   3   1      365.15      320.78     18.31 o 
  -7   3   1      730.58      720.53     22.67 o 
  -6   3   1     4127.81     4083.15     53.07 o 
  -5   3   1     1860.05     1940.72     28.44 o 
  -4   3   1     3241.23     3269.43     39.87 o 
  -3   3   1     8738.57     8918.90     88.50 o 
  -2   3   1     1120.23     1088.85     16.73 o 
  -1   3   1       31.35       40.97      4.52 o 
   0   3   1     6054.23     6247.82     74.51 o 
   1   3   1    17083.61    16644.70    194.29 o 
   2   3   1     1960.10     2031.77     25.94 o 
   3   3   1     7901.11     7895.87     77.41 o 
   4   3   1    10645.46    10888.19    105.08 o 
   5   3   1     2121.86     2333.88     32.79 o 
   6   3   1     3085.46     3001.84     54.87 o 
   7   3   1     2579.46     2469.71     37.90 o 
   8   3   1       85.91      100.65     17.32 o 
   9   3   1     1700.11     1755.20     41.23 o 
  10   3   1     1176.66     1257.39     37.35 o 
  11   3   1       92.50       74.77     20.66 o 
  12   3   1      215.34      204.65     24.07 o 
  13   3   1      184.93      190.51     27.03 o 
  14   3   1        4.41       33.39     23.71 o 
  15   3   1       26.50       31.77     25.70 o 
 -15   4   1        4.56      -27.97     27.97 o 
 -14   4   1       19.17       15.84     43.62 o 
 -13   4   1       14.06       43.79     24.41 o 
 -12   4   1        8.45       22.85     22.85 o 
 -11   4   1       18.24       -6.80     18.73 o 
 -10   4   1      108.69       96.14     19.19 o 
  -9   4   1      146.70       98.80     18.02 o 
  -8   4   1        0.80       -1.70     12.02 o 
  -7   4   1      441.40      498.37     18.56 o 
  -6   4   1      811.40      887.92     20.90 o 
  -5   4   1        8.84       11.52      6.58 o 
  -4   4   1     1652.08     1815.02     48.63 o 
  -3   4   1     1307.63     1272.50     18.10 o 
  -2   4   1    10241.17    10091.20    114.22 o 
  -1   4   1      504.40      499.78     12.89 o 
   0   4   1     5940.97     6209.74     88.62 o 
   1   4   1    10504.51    10685.01    127.20 o 
   2   4   1       30.23       31.10      4.99 o 
   3   4   1      124.73      134.09     12.06 o 
   4   4   1       37.52       28.49      7.74 o 
   5   4   1        2.56       -2.18      7.42 o 
   6   4   1      360.81      383.37     14.35 o 
   7   4   1      137.35      117.70     12.81 o 
   8   4   1       74.04       79.43     13.34 o 
   9   4   1       37.49       23.13     14.73 o 
  10   4   1      107.00       93.87     18.10 o 
  11   4   1       28.23       38.93     20.26 o 
  12   4   1       11.49       54.51     21.22 o 
  13   4   1        4.54      -16.89     23.26 o 
  14   4   1        2.24      -18.05     22.82 o 
 -15   5   1       81.90       40.90     30.53 o 
 -14   5   1       10.59        8.60     25.42 o 
 -13   5   1       73.50       91.84     26.20 o 
 -12   5   1      211.84      181.58     27.24 o 
 -11   5   1        6.00        7.08     20.03 o 
 -10   5   1      602.28      572.79     39.27 o 
  -9   5   1     2133.39     1989.62     64.02 o 
  -8   5   1       91.29      101.06     14.78 o 
  -7   5   1      940.74      974.41     24.18 o 
  -6   5   1     1749.63     1679.60     27.86 o 
  -5   5   1      517.05      479.25     14.29 o 
  -4   5   1      870.16      897.70     16.13 o 
  -3   5   1     1103.53     1072.80     16.66 o 
  -2   5   1       26.70       30.98      5.85 o 
  -1   5   1     7507.95     7555.51     87.19 o 
   0   5   1    12932.89    13658.21    160.97 o 
   1   5   1    21416.94    21880.70    227.42 o 
   2   5   1      843.87      886.72     16.22 o 
   3   5   1     6014.07     6084.40     68.10 o 
   4   5   1     1182.67     1035.01     18.96 o 
   5   5   1       12.55        3.16      6.35 o 
   6   5   1     1510.28     1452.56     24.80 o 
   7   5   1      449.47      415.02     16.64 o 
   8   5   1        1.42       -6.88     12.00 o 
   9   5   1      860.99      871.10     29.40 o 
  10   5   1      470.32      530.34     26.74 o 
  11   5   1       99.93      120.56     21.98 o 
  12   5   1      165.33      163.96     25.80 o 
  13   5   1      186.24      184.00     27.70 o 
  14   5   1        2.51      -17.39     26.57 o 
 -14   6   1        0.89        4.99     27.53 o 
 -13   6   1        1.43      -22.72     22.72 o 
 -12   6   1        4.06       -8.71     21.95 o 
 -11   6   1      173.79      110.66     35.21 o 
 -10   6   1      138.03      132.48     19.89 o 
  -9   6   1       66.53       57.51     18.00 o 
  -8   6   1        2.52       -4.17     12.34 o 
  -7   6   1      472.50      449.32     17.70 o 
  -6   6   1       17.29       38.43      8.58 o 
  -5   6   1       14.04       11.51      6.77 o 
  -4   6   1       42.54       61.34      6.96 o 
  -3   6   1       97.18      100.86      9.18 o 
  -2   6   1     3840.85     3878.97     50.27 o 
  -1   6   1    11377.05    11130.96    134.44 o 
   0   6   1     2134.46     2172.66     32.80 o 
   1   6   1     3858.42     3517.41     43.20 o 
   2   6   1      137.52      133.03      9.19 o 
   3   6   1      289.83      289.68     11.56 o 
   4   6   1     1462.24     1410.08     25.10 o 
   5   6   1       67.53       78.13      7.87 o 
   6   6   1      382.14      431.26     18.12 o 
   7   6   1       55.53       51.18     11.40 o 
   8   6   1       93.50       84.01     13.57 o 
   9   6   1       54.86       48.87     15.78 o 
  10   6   1        1.35       -2.97     24.52 o 
  11   6   1      119.81       93.71     21.20 o 
  12   6   1       15.22       23.03     23.12 o 
  13   6   1        6.51       -0.63     29.89 o 
  14   6   1        7.90       26.47     34.01 o 
 -14   7   1        0.34        4.66     25.17 o 
 -13   7   1      114.48      114.52     27.67 o 
 -12   7   1      276.86      286.57     30.47 o 
 -11   7   1       46.48       54.19     22.22 o 
 -10   7   1       74.96       91.96     19.12 o 
  -9   7   1      374.78      390.36     23.26 o 
  -8   7   1      169.63      169.36     16.85 o 
  -7   7   1      513.55      522.31     20.47 o 
  -6   7   1     2041.19     1987.75     29.70 o 
  -5   7   1     1980.62     1991.63     28.40 o 
  -4   7   1     1305.89     1263.93     20.26 o 
  -3   7   1     6496.12     6487.39     70.90 o 
  -2   7   1     1517.08     1514.41     30.16 o 
  -1   7   1     4940.68     4985.69     66.23 o 
   0   7   1    13271.95    12381.10    149.81 o 
   1   7   1     2713.77     2709.28     36.15 o 
   2   7   1      256.37      228.91     10.58 o 
   3   7   1     1772.79     1846.63     31.68 o 
   4   7   1      575.66      612.91     17.46 o 
   5   7   1       33.14       26.42      6.86 o 
   6   7   1     2578.59     2584.54     38.72 o 
   7   7   1     1682.40     1678.53     31.29 o 
   8   7   1       64.62       51.75     13.01 o 
   9   7   1      451.84      421.90     25.38 o 
  10   7   1      333.20      322.48     23.18 o 
  11   7   1        0.87       -1.60     17.48 o 
  12   7   1      139.84      163.08     27.56 o 
  13   7   1       80.54       67.72     32.59 o 
  14   7   1        8.26       38.54     36.16 o 
 -14   8   1        2.67       13.75     26.56 o 
 -13   8   1        0.71       19.02     25.05 o 
 -12   8   1        3.57       41.35     26.32 o 
 -11   8   1      124.51      135.12     24.40 o 
 -10   8   1       17.08        8.27     20.71 o 
  -9   8   1       77.79       73.94     19.05 o 
  -8   8   1       85.14      115.80     18.25 o 
  -7   8   1      313.51      356.52     16.95 o 
  -6   8   1        3.97        2.53      9.69 o 
  -5   8   1      576.63      600.82     16.36 o 
  -4   8   1     1539.82     1414.31     22.64 o 
  -3   8   1      808.71      798.82     16.05 o 
  -2   8   1       99.28      110.39     10.13 o 
  -1   8   1      912.45      999.84     22.95 o 
   0   8   1      511.78      521.61     16.25 o 
   1   8   1      153.47      193.35     12.76 o 
   2   8   1     1122.53     1073.75     20.98 o 
   3   8   1      167.63      137.19     10.17 o 
   4   8   1      728.83      725.78     20.06 o 
   5   8   1      940.34      941.69     23.57 o 
   6   8   1        7.68       21.90      8.40 o 
   7   8   1      100.53       84.81     11.82 o 
   8   8   1      139.25      134.26     15.18 o 
   9   8   1        2.52        3.45     14.78 o 
  10   8   1       32.34       47.60     18.04 o 
  11   8   1       31.64       18.84     17.30 o 
  12   8   1        1.01       11.43     26.49 o 
  13   8   1        1.40       37.83     32.03 o 
  14   8   1       10.22       74.68     35.94 o 
 -14   9   1        0.08       23.65     26.69 o 
 -13   9   1       33.54       29.66     25.68 o 
 -12   9   1      211.36      176.98     28.63 o 
 -11   9   1       46.57        1.34     19.90 o 
 -10   9   1      107.38      101.68     19.24 o 
  -9   9   1      308.05      306.34     22.85 o 
  -8   9   1      736.93      783.38     28.77 o 
  -7   9   1      160.66      175.11     14.92 o 
  -6   9   1     1869.29     1997.13     39.44 o 
  -5   9   1      508.41      493.14     16.15 o 
  -4   9   1     1393.43     1384.21     22.73 o 
  -3   9   1     6882.41     6710.62     79.29 o 
  -2   9   1     5797.05     6193.61     83.39 o 
  -1   9   1       27.63       17.38      8.24 o 
   0   9   1     5951.24     6118.63     81.47 o 
   1   9   1      460.81      497.79     16.68 o 
   2   9   1      109.84      122.17      9.88 o 
   3   9   1     5779.58     5756.36     71.10 o 
   4   9   1     1876.71     1815.12     31.15 o 
   5   9   1      696.61      758.29     22.69 o 
   6   9   1     1872.37     1920.99     35.89 o 
   7   9   1      593.72      609.30     22.97 o 
   8   9   1        2.49      -15.17     15.17 o 
   9   9   1      215.96      224.77     26.61 o 
  10   9   1      314.69      286.88     26.76 o 
  11   9   1        1.85      -21.61     21.61 o 
  12   9   1       45.46       35.06     24.03 o 
  13   9   1       59.06       95.08     33.79 o 
 -13  10   1       23.74       52.77     26.26 o 
 -12  10   1        3.84       -6.31     23.19 o 
 -11  10   1       28.29       24.93     20.99 o 
 -10  10   1       11.95       32.83     18.21 o 
  -9  10   1       20.66       33.14     15.59 o 
  -8  10   1     1003.74     1068.40     35.04 o 
  -7  10   1      328.43      264.37     18.58 o 
  -6  10   1       43.11       42.69     11.86 o 
  -5  10   1     1236.21     1193.01     25.32 o 
  -4  10   1      996.12     1006.26     21.02 o 
  -3  10   1      624.57      679.68     22.68 o 
  -2  10   1       42.07       54.07     10.59 o 
  -1  10   1       32.39       44.32      9.59 o 
   0  10   1      467.95      503.57     20.70 o 
   1  10   1       29.42       37.36      9.59 o 
   2  10   1     1272.80     1202.73     24.51 o 
   3  10   1       21.34       16.06      9.10 o 
   4  10   1       98.87      121.62     12.46 o 
   5  10   1     1244.10     1246.93     28.06 o 
   6  10   1      364.17      377.14     19.26 o 
   7  10   1        6.37        6.78     14.11 o 
   8  10   1      207.97      157.76     19.59 o 
   9  10   1       40.85       32.42     18.49 o 
  10  10   1       83.92       79.61     22.81 o 
  11  10   1       28.86       14.03     25.04 o 
  12  10   1       21.56       42.93     25.79 o 
  13  10   1        9.83       26.62     57.86 o 
 -13  11   1       10.01       18.39     26.53 o 
 -12  11   1       58.25       57.23     23.05 o 
 -11  11   1       29.08        2.08     20.34 o 
 -10  11   1      156.09      144.67     23.65 o 
  -9  11   1      582.33      622.58     27.59 o 
  -8  11   1      309.93      334.45     19.91 o 
  -7  11   1      123.51      122.00     15.46 o 
  -6  11   1     1326.07     1264.02     28.98 o 
  -5  11   1      592.07      588.58     20.28 o 
  -4  11   1      264.00      227.94     13.26 o 
  -3  11   1     2333.57     2273.63     42.48 o 
  -2  11   1      857.84      839.33     25.23 o 
  -1  11   1       89.45       98.46     14.39 o 
   0  11   1     1975.13     1865.04     40.01 o 
   1  11   1      355.26      355.64     16.44 o 
   2  11   1      154.78      170.86     13.44 o 
   3  11   1     1416.06     1441.39     31.65 o 
   4  11   1      769.06      847.96     25.25 o 
   5  11   1        1.83      -11.89     11.89 o 
   6  11   1      905.50      933.75     33.80 o 
   7  11   1      784.92      805.26     31.02 o 
   8  11   1       24.12        7.20     15.98 o 
   9  11   1      355.28      374.27     27.32 o 
  10  11   1      148.18      137.21     31.83 o 
  11  11   1        4.16       25.41     25.72 o 
  12  11   1       54.89       62.30     27.26 o 
  13  11   1       39.96       17.97     38.52 o 
 -13  12   1       10.13      -10.79     29.53 o 
 -12  12   1        6.18       12.82     21.94 o 
 -11  12   1       55.41       60.29     22.77 o 
 -10  12   1       29.51       70.86     21.27 o 
  -9  12   1       37.90       10.02     16.59 o 
  -8  12   1      141.78      174.88     17.12 o 
  -7  12   1       14.76       25.82     13.86 o 
  -6  12   1      142.31      149.07     14.54 o 
  -5  12   1      446.37      527.89     27.65 o 
  -4  12   1     1241.36     1191.64     33.49 o 
  -3  12   1        9.42       16.64     13.23 o 
  -2  12   1      235.61      200.36     16.83 o 
  -1  12   1      449.63      520.74     21.62 o 
   0  12   1       99.72      121.81     13.21 o 
   1  12   1      101.61      155.73     14.12 o 
   2  12   1     1020.42      931.54     25.88 o 
   3  12   1       38.12       59.19     11.67 o 
   4  12   1        5.14       -2.91     12.23 o 
   5  12   1      530.62      519.69     38.47 o 
   6  12   1      202.36      175.72     18.47 o 
   7  12   1       98.75       96.99     18.13 o 
   8  12   1       89.73       46.46     18.79 o 
   9  12   1       30.43       35.25     19.93 o 
  10  12   1        8.23        2.98     21.67 o 
  11  12   1       52.30       66.08     25.39 o 
  12  12   1       77.05       51.85     29.79 o 
 -12  13   1       39.53       38.62     27.97 o 
 -11  13   1        2.79       19.64     28.62 o 
 -10  13   1       41.87       -1.21     19.50 o 
  -9  13   1      174.42      197.66     19.39 o 
  -8  13   1        5.01       -8.74     15.65 o 
  -7  13   1      273.18      228.29     17.32 o 
  -6  13   1      640.00      665.04     27.50 o 
  -5  13   1      234.43      310.68     20.84 o 
  -4  13   1       40.63       48.31     18.90 o 
  -3  13   1      388.94      478.44     24.15 o 
  -2  13   1      248.61      277.15     19.42 o 
  -1  13   1      329.16      321.37     20.17 o 
   0  13   1      870.74      979.45     30.60 o 
   1  13   1      622.70      623.45     25.85 o 
   2  13   1      199.68      229.42     18.55 o 
   3  13   1     1434.68     1437.42     37.08 o 
   4  13   1      127.11       89.52     15.94 o 
   5  13   1      305.23      315.94     20.79 o 
   6  13   1       76.65       93.14     17.78 o 
   7  13   1        2.28        0.73     15.96 o 
   8  13   1        4.88       10.76     19.07 o 
   9  13   1       98.82       85.87     22.78 o 
  10  13   1       54.34       46.76     23.02 o 
  11  13   1        0.26      -21.73     24.32 o 
  12  13   1       39.26       -0.05     29.01 o 
 -12  14   1       10.93       51.93     27.78 o 
 -11  14   1       76.03      138.06     32.56 o 
 -10  14   1       65.22       86.66     30.29 o 
  -9  14   1        0.61       -2.38     22.04 o 
  -8  14   1       91.73      106.37     20.70 o 
  -7  14   1       15.46       18.38     17.22 o 
  -6  14   1      202.60      216.29     20.56 o 
  -5  14   1       96.72       59.90     16.92 o 
  -4  14   1       32.15       16.23     15.77 o 
  -3  14   1      166.97      158.96     19.26 o 
  -2  14   1      198.09      183.61     19.03 o 
  -1  14   1      547.06      592.82     26.65 o 
   0  14   1       40.65       15.56     15.50 o 
   1  14   1       86.57       50.47     15.76 o 
   2  14   1      212.85      172.05     18.64 o 
   3  14   1       75.20       91.85     18.60 o 
   4  14   1       17.93        9.55     14.81 o 
   5  14   1       37.35       42.07     17.70 o 
   6  14   1        3.68       23.64     17.37 o 
   7  14   1       61.61       62.71     20.29 o 
   8  14   1      123.96      134.94     24.55 o 
   9  14   1       87.68      102.97     25.51 o 
  10  14   1       10.38       21.66     24.88 o 
  11  14   1       28.96       21.31     28.32 o 
 -11  15   1       22.30      -13.70     27.93 o 
 -10  15   1       16.77       23.65     25.98 o 
  -9  15   1      142.07      139.81     27.74 o 
  -8  15   1        3.82      -18.28     18.28 o 
  -7  15   1       73.66       63.73     19.35 o 
  -6  15   1      373.41      348.23     25.12 o 
  -5  15   1      224.66      188.62     20.65 o 
  -4  15   1      118.78       74.72     17.74 o 
  -3  15   1      559.58      527.53     33.48 o 
  -2  15   1      156.74      134.50     18.96 o 
  -1  15   1       21.88       63.93     16.84 o 
   0  15   1      256.01      234.94     20.82 o 
   1  15   1      184.24      176.30     19.62 o 
   2  15   1      107.91       92.35     19.46 o 
   3  15   1      116.18       99.00     19.45 o 
   4  15   1      314.41      259.38     24.99 o 
   5  15   1      101.01       66.34     18.22 o 
   6  15   1      136.90      197.65     28.25 o 
   7  15   1      195.59      228.96     26.16 o 
   8  15   1        3.07       -6.84     21.95 o 
   9  15   1      109.66       90.33     26.47 o 
  10  15   1       64.41       35.69     27.08 o 
  11  15   1        3.53       13.79     27.54 o 
 -10  16   1       23.98       12.36     27.38 o 
  -9  16   1        5.70      -20.49     24.32 o 
  -8  16   1       37.91       17.30     21.55 o 
  -7  16   1      111.47      137.95     22.94 o 
  -6  16   1        4.32        8.53     18.56 o 
  -5  16   1       64.84       97.09     20.54 o 
  -4  16   1      159.90      150.29     21.40 o 
  -3  16   1        0.14       13.03     18.14 o 
  -2  16   1      255.57      284.50     25.41 o 
  -1  16   1      525.46      479.64     31.27 o 
   0  16   1      126.60      127.37     21.01 o 
   1  16   1      193.32      206.03     26.34 o 
   2  16   1      447.59      424.23     28.44 o 
   3  16   1      280.67      264.65     25.08 o 
   4  16   1      179.49      157.84     23.83 o 
   5  16   1      356.93      322.15     26.77 o 
   6  16   1       68.96       58.49     20.76 o 
   7  16   1       43.52       23.32     22.37 o 
   8  16   1       74.80       64.11     24.95 o 
   9  16   1       42.53       40.28     24.87 o 
  10  16   1        1.37       -3.95     26.86 o 
 -10  17   1        6.99        9.51     40.11 o 
  -9  17   1       21.65       18.52     35.63 o 
  -8  17   1       13.47      -23.89     23.89 o 
  -7  17   1        0.67       18.63     21.61 o 
  -6  17   1       39.45       40.54     22.26 o 
  -5  17   1        1.75        7.31     20.55 o 
  -4  17   1      150.89      134.74     31.41 o 
  -3  17   1      157.12      160.22     23.86 o 
  -2  17   1       39.52       43.45     20.61 o 
  -1  17   1        3.67       12.20     18.90 o 
   0  17   1       98.97       71.72     20.03 o 
   1  17   1       75.76       74.28     20.63 o 
   2  17   1       14.34       12.52     19.17 o 
   3  17   1      120.25      136.53     23.36 o 
   4  17   1       81.46       46.45     21.66 o 
   5  17   1       56.90       68.44     22.22 o 
   6  17   1      155.61      179.29     27.75 o 
   7  17   1       20.29       17.83     21.88 o 
   8  17   1        2.74       -0.16     23.20 o 
   9  17   1        7.07       12.29     26.13 o 
  10  17   1        9.95       23.06     27.28 o 
  -9  18   1        6.97      -34.31     36.62 o 
  -8  18   1       62.85       50.89     35.83 o 
  -7  18   1       72.53       49.02     24.85 o 
  -6  18   1        9.20       23.28     21.93 o 
  -5  18   1       81.77       55.28     23.62 o 
  -4  18   1       56.05       59.62     22.78 o 
  -3  18   1        2.56      -10.47     20.79 o 
  -2  18   1       90.40       51.16     30.65 o 
  -1  18   1       47.31       42.66     20.69 o 
   0  18   1        0.18      -13.16     19.31 o 
   1  18   1      130.81       98.94     26.23 o 
   2  18   1       69.14       71.61     23.14 o 
   3  18   1       29.23        6.39     21.28 o 
   4  18   1       40.49       28.18     22.98 o 
   5  18   1      115.64      136.62     28.91 o 
   6  18   1      105.32       77.46     24.98 o 
   7  18   1        0.20       -8.52     23.93 o 
   8  18   1       65.53       50.72     25.01 o 
   9  18   1        6.74      -10.64     26.26 o 
  -8  19   1        8.23       26.24     45.32 o 
  -7  19   1        6.08       -8.87     39.34 o 
  -6  19   1       17.85      -34.81     34.81 o 
  -5  19   1        1.53      -18.70     27.47 o 
  -4  19   1       19.09       27.39     22.12 o 
  -3  19   1       29.78       40.97     22.27 o 
  -2  19   1       10.57       -2.80     21.10 o 
  -1  19   1       28.30       41.13     25.29 o 
   0  19   1       93.44       48.33     22.55 o 
   1  19   1       27.42       -6.41     20.88 o 
   2  19   1        3.35       -2.49     21.43 o 
   3  19   1        9.64       10.79     22.49 o 
   4  19   1       33.43       -4.82     31.84 o 
   5  19   1        1.70      -20.89     22.94 o 
   6  19   1       42.50       44.73     26.14 o 
   7  19   1       83.55       94.60     32.99 o 
   8  19   1        0.91      -20.49     26.40 o 
  -7  20   1       19.84      -41.00     41.00 o 
  -6  20   1        5.47       43.27     46.14 o 
  -5  20   1       31.59       49.59     32.67 o 
  -4  20   1      104.47       88.13     31.94 o 
  -3  20   1       14.63        8.45     28.11 o 
  -2  20   1       90.45       78.17     31.56 o 
  -1  20   1       52.65       81.11     31.06 o 
   0  20   1        8.09        6.77     21.27 o 
   1  20   1       48.67       47.52     23.24 o 
   2  20   1      102.42      113.72     25.06 o 
   3  20   1       15.41       21.28     23.91 o 
   4  20   1       38.59       48.17     25.23 o 
   5  20   1       29.42       48.41     24.81 o 
   6  20   1        0.03       -4.17     24.88 o 
   7  20   1        7.74       17.99     32.84 o 
  -5  21   1        7.06       31.67     35.87 o 
  -4  21   1        1.17      -23.88     32.78 o 
  -3  21   1       17.19        8.93     32.67 o 
  -2  21   1        7.77      -20.51     31.56 o 
  -1  21   1        9.77      -21.23     40.70 o 
   0  21   1       50.56      115.69     36.11 o 
   1  21   1       37.44       25.26     33.61 o 
   2  21   1        1.77      -30.57     30.57 o 
   3  21   1       80.65       95.67     37.32 o 
   4  21   1       10.05       23.32     44.17 o 
   5  21   1        8.49       70.88     34.22 o 
  -3  22   1        0.00       33.33     39.80 o 
  -2  22   1       19.88      -13.51     33.95 o 
  -1  22   1       26.60       31.41     35.67 o 
   0  22   1        2.64        7.35     34.81 o 
   1  22   1        9.66       -5.00     38.69 o 
   2  22   1        7.60       48.79     34.62 o 
   3  22   1        1.90      -23.98     33.31 o 
 -15   0   2       78.14      146.83     44.85 o 
 -14   0   2       41.01       47.47     40.62 o 
 -13   0   2       61.73       -0.24     39.50 o 
 -12   0   2      578.88      584.48     55.68 o 
 -11   0   2      356.32      349.46     35.08 o 
 -10   0   2       13.65       29.63     25.83 o 
  -9   0   2     2328.16     2309.45    107.63 o 
  -8   0   2      961.84      895.64     40.80 o 
  -7   0   2      205.86      229.96     19.06 o 
  -6   0   2      624.49      585.95     23.82 o 
  -5   0   2     1716.97     1729.54     33.17 o 
  -4   0   2     6504.66     6746.30    103.34 o 
  -3   0   2    13417.82    13792.42    263.59 o 
  -2   0   2    22922.82    23179.38    428.12 o 
  -1   0   2       53.37       62.86     15.20 o 
   0   0   2    40480.75    41265.00    699.26 o 
   1   0   2    68577.73    68910.55   1168.64 o 
   3   0   2    14420.50    14721.10    309.76 o 
   4   0   2        2.85        7.11     10.82 o 
   5   0   2     2915.55     3015.12     55.26 o 
   6   0   2        8.48       33.81     11.74 o 
   7   0   2     2406.04     2667.16    113.10 o 
   8   0   2      634.72      714.95     85.05 o 
   9   0   2       52.11      129.89     55.12 o 
  10   0   2     1142.45     1256.29     48.27 o 
  11   0   2      413.83      401.35     33.43 o 
  12   0   2       51.95       71.72     26.43 o 
  13   0   2      249.83      221.42     37.17 o 
  14   0   2       30.47       70.24     33.01 o 
 -15   1   2        1.64       22.53     28.61 o 
 -14   1   2        1.77       13.99     26.10 o 
 -13   1   2       10.63       70.75     37.36 o 
 -12   1   2       13.16       -4.20     21.88 o 
 -11   1   2        7.92       31.89     18.28 o 
 -10   1   2      344.44      278.39     22.73 o 
  -9   1   2      241.05      236.51     20.44 o 
  -8   1   2       55.04       53.37     11.89 o 
  -7   1   2      925.06      848.01     22.84 o 
  -6   1   2      325.32      363.21     15.23 o 
  -5   1   2     2974.13     2890.66     35.89 o 
  -4   1   2      372.95      326.34      8.53 o 
  -3   1   2     5456.74     5403.43     70.77 o 
  -2   1   2       17.21       29.50      5.08 o 
  -1   1   2    31170.18    32631.68    533.68 o 
   0   1   2      325.18      316.74     18.20 o 
   1   1   2    19114.60    19108.40    289.13 o 
   2   1   2     1033.98     1027.06     19.13 o 
   3   1   2    14085.00    13617.02    164.89 o 
   4   1   2     5612.90     5892.22     75.28 o 
   5   1   2     1168.46     1110.99     29.93 o 
   6   1   2      370.47      366.47     13.09 o 
   7   1   2      855.91      959.13     25.56 o 
   8   1   2      189.71      138.54     15.54 o 
   9   1   2      149.60      168.22     18.29 o 
  10   1   2       10.96       25.09     14.95 o 
  11   1   2       85.46      100.08     18.11 o 
  12   1   2       12.90      -21.75     24.64 o 
  13   1   2        6.06        2.82     20.33 o 
  14   1   2        0.00       14.69     22.22 o 
 -15   2   2       56.06       52.62     29.32 o 
 -14   2   2       14.24       31.52     26.06 o 
 -13   2   2       51.40       51.89     41.28 o 
 -12   2   2      386.89      348.27     31.39 o 
 -11   2   2      106.92      100.55     20.74 o 
 -10   2   2       66.50       69.81     18.64 o 
  -9   2   2     1508.69     1304.95     45.48 o 
  -8   2   2     2072.19     2034.72     44.12 o 
  -7   2   2       20.19       12.67      9.23 o 
  -6   2   2    11463.79    11017.77    112.03 o 
  -5   2   2     2098.83     1952.49     27.23 o 
  -4   2   2     9034.36     9057.26    119.07 o 
  -3   2   2    16553.57    16542.89    181.02 o 
  -2   2   2       80.80       84.51      8.31 o 
  -1   2   2    11653.66    12256.72    164.62 o 
   0   2   2     2453.10     2636.91     50.28 o 
   1   2   2      518.46      398.25     10.70 o 
   2   2   2      666.51      608.64     11.53 o 
   3   2   2     1000.62      993.24     19.24 o 
   4   2   2    17563.43    17234.29    176.75 o 
   5   2   2      146.40      123.28     11.69 o 
   6   2   2     5548.25     5463.66     69.02 o 
   7   2   2     3515.10     3258.40     43.36 o 
   8   2   2       64.09      100.40     14.33 o 
   9   2   2     1158.56     1055.75     59.28 o 
  10   2   2      571.74      522.51     45.00 o 
  11   2   2        2.82       28.26     16.31 o 
  12   2   2      114.50       78.48     19.17 o 
  13   2   2       95.25      156.38     22.24 o 
  14   2   2       18.34      -11.53     27.42 o 
 -15   3   2        0.90        5.79     28.34 o 
 -14   3   2        0.75      -24.59     24.59 o 
 -13   3   2        4.86       -7.17     28.16 o 
 -12   3   2       33.14       34.02     21.12 o 
 -11   3   2      221.41      181.32     23.57 o 
 -10   3   2      161.75      150.11     19.96 o 
  -9   3   2     1122.83     1153.63     35.86 o 
  -8   3   2      429.24      435.51     19.91 o 
  -7   3   2      480.98      491.60     17.35 o 
  -6   3   2       42.34       52.10      7.92 o 
  -5   3   2      763.51      743.70     15.95 o 
  -4   3   2     2880.95     3142.95     45.83 o 
  -3   3   2     5372.91     5200.32     56.58 o 
  -2   3   2     3709.52     3788.29     43.92 o 
  -1   3   2     7201.31     7188.88     80.78 o 
   0   3   2     1916.10     2072.22     32.97 o 
   1   3   2    17663.24    16795.10    183.66 o 
   2   3   2     4148.26     4163.17     47.44 o 
   3   3   2     2876.71     2936.80     48.86 o 
   4   3   2       13.42        6.10      8.34 o 
   5   3   2      862.05      882.47     20.48 o 
   6   3   2      985.69      953.06     26.31 o 
   7   3   2      171.01      194.36     15.20 o 
   8   3   2       34.57       24.03     11.74 o 
   9   3   2      103.80      131.01     22.42 o 
  10   3   2        0.65        5.69     14.95 o 
  11   3   2       64.62       94.86     18.20 o 
  12   3   2       10.18        7.18     18.45 o 
  13   3   2        6.44       -4.90     24.33 o 
  14   3   2        1.52      -27.76     27.76 o 
 -15   4   2       87.42       62.69     30.12 o 
 -14   4   2       36.98        7.42     39.04 o 
 -13   4   2       56.44       55.03     26.84 o 
 -12   4   2      306.92      324.87     29.21 o 
 -11   4   2      129.83      118.77     22.21 o 
 -10   4   2      711.12      759.73     31.04 o 
  -9   4   2     2168.46     2293.63     50.53 o 
  -8   4   2       87.13       85.32     14.28 o 
  -7   4   2      468.22      506.42     21.22 o 
  -6   4   2     1379.29     1425.89     24.62 o 
  -5   4   2     1605.98     1653.28     27.79 o 
  -4   4   2      337.68      270.95     10.82 o 
  -3   4   2     2557.87     2646.56     32.79 o 
  -2   4   2    22364.69    22899.53    253.12 o 
  -1   4   2      707.76      705.67     14.18 o 
   0   4   2    14394.41    14270.87    157.25 o 
   1   4   2     8654.36     8866.87    107.14 o 
   2   4   2     9471.98     9499.64    105.53 o 
   3   4   2     9437.31     9108.67    103.66 o 
   4   4   2      225.40      230.29     11.94 o 
   5   4   2        4.19       -7.61      7.61 o 
   6   4   2      242.04      230.90     14.48 o 
   7   4   2      442.81      480.76     22.41 o 
   8   4   2      551.30      624.80     28.23 o 
   9   4   2      199.20      240.11     21.32 o 
  10   4   2      426.57      514.55     36.01 o 
  11   4   2       89.95       63.62     21.80 o 
  12   4   2      148.96      214.02     30.51 o 
  13   4   2      169.63      243.83     45.40 o 
  14   4   2       13.64        5.39     34.29 o 
 -15   5   2       12.98       38.13     28.89 o 
 -14   5   2       28.40      111.94     32.26 o 
 -13   5   2       24.48       43.37     28.60 o 
 -12   5   2        0.88       38.48     21.05 o 
 -11   5   2       10.96       13.44     19.43 o 
 -10   5   2       99.41       90.83     19.08 o 
  -9   5   2       12.32        9.36     15.85 o 
  -8   5   2       32.26       30.31     13.02 o 
  -7   5   2     1009.65      987.65     23.41 o 
  -6   5   2       62.08       74.88      7.70 o 
  -5   5   2     3332.27     3255.62     44.85 o 
  -4   5   2     1358.62     1321.40     24.17 o 
  -3   5   2      861.86      821.16     15.95 o 
  -2   5   2      193.04      167.52      8.75 o 
  -1   5   2     3602.77     3742.09     47.27 o 
   0   5   2     1013.66      971.91     16.04 o 
   1   5   2    11285.84    11474.26    130.85 o 
   2   5   2     1793.68     1877.34     29.29 o 
   3   5   2     4049.43     3750.17     51.64 o 
   4   5   2      105.48      112.76     11.80 o 
   5   5   2     4683.29     4663.61     56.72 o 
   6   5   2     1121.79     1085.61     25.81 o 
   7   5   2      116.85      115.87     14.50 o 
   8   5   2      148.72       94.06     19.99 o 
   9   5   2       49.84       71.96     18.94 o 
  10   5   2       97.50       80.55     19.70 o 
  11   5   2       24.15      -21.23     21.23 o 
  12   5   2        7.61       57.02     26.90 o 
  13   5   2        3.42       -8.43     26.09 o 
  14   5   2        1.70        1.11     29.86 o 
 -14   6   2        9.33       30.12     27.48 o 
 -13   6   2       94.41       68.49     34.61 o 
 -12   6   2      264.18      263.15     27.23 o 
 -11   6   2      135.23      101.28     31.77 o 
 -10   6   2      221.10      184.61     22.37 o 
  -9   6   2      678.54      668.37     33.97 o 
  -8   6   2      878.34      896.55     28.11 o 
  -7   6   2      449.76      455.81     15.42 o 
  -6   6   2     7151.33     7037.74     86.50 o 
  -5   6   2     5534.82     5660.64     67.71 o 
  -4   6   2     5368.25     5233.09     64.58 o 
  -3   6   2     7087.81     6675.19     74.07 o 
  -2   6   2       12.50        3.43      6.42 o 
  -1   6   2     1152.05     1122.91     34.32 o 
   0   6   2       50.45       51.93      7.17 o 
   1   6   2       21.65       15.16      6.24 o 
   2   6   2     3926.31     3843.38     51.42 o 
   3   6   2      105.57       81.78      8.42 o 
   4   6   2     5653.98     5541.89     66.05 o 
   5   6   2     1287.54     1338.00     25.32 o 
   6   6   2     5003.36     5256.46     69.17 o 
   7   6   2     2187.38     2141.94     47.76 o 
   8   6   2        1.11      -14.25     14.25 o 
   9   6   2      694.43      682.04     33.85 o 
  10   6   2      259.48      228.16     22.66 o 
  11   6   2        4.72        1.96     21.12 o 
  12   6   2       77.52       53.85     29.67 o 
  13   6   2       91.66      142.14     31.06 o 
  14   6   2       15.97      -16.05     30.33 o 
 -14   7   2       23.72       27.46     27.41 o 
 -13   7   2       41.95       60.79     23.42 o 
 -12   7   2        0.17      -15.52     20.40 o 
 -11   7   2      132.19      141.43     30.33 o 
 -10   7   2        3.09       -4.08     17.65 o 
  -9   7   2        1.23       16.27     15.81 o 
  -8   7   2       38.19       60.67     12.96 o 
  -7   7   2      455.09      449.14     22.96 o 
  -6   7   2      408.00      385.07     18.16 o 
  -5   7   2      542.46      589.92     18.83 o 
  -4   7   2      745.03      829.83     20.09 o 
  -3   7   2     8376.60     8473.76    101.50 o 
  -2   7   2      901.07      917.27     19.88 o 
  -1   7   2    10616.99    10609.83    131.04 o 
   0   7   2     1179.39     1172.55     23.79 o 
   1   7   2     4312.66     4165.10     58.61 o 
   2   7   2     3297.35     3289.94     46.45 o 
   3   7   2     1128.14     1055.46     20.90 o 
   4   7   2     1596.96     1633.17     28.28 o 
   5   7   2       24.08       26.31      9.73 o 
   6   7   2       70.13       84.14     12.16 o 
   7   7   2      253.22      262.95     17.76 o 
   8   7   2       98.42       93.81     16.34 o 
   9   7   2      334.39      364.75     25.80 o 
  10   7   2        1.35        8.66     21.78 o 
  11   7   2      107.92       99.27     24.46 o 
  12   7   2        8.39       12.59     25.84 o 
  13   7   2        1.57      -26.80     40.47 o 
  14   7   2        3.87       32.52     35.84 o 
 -14   8   2        4.17      -30.23     32.98 o 
 -13   8   2       65.50       40.53     23.39 o 
 -12   8   2      298.43      355.34     38.83 o 
 -11   8   2      148.47      138.91     22.97 o 
 -10   8   2      168.26      177.97     21.68 o 
  -9   8   2      319.87      337.49     21.79 o 
  -8   8   2       36.20       21.58     11.37 o 
  -7   8   2     1092.70     1154.60     29.26 o 
  -6   8   2      105.30      123.34     13.10 o 
  -5   8   2      695.69      718.66     22.79 o 
  -4   8   2     1457.16     1455.18     27.53 o 
  -3   8   2      552.43      557.49     17.80 o 
  -2   8   2    11370.61    11423.17    132.91 o 
  -1   8   2     2276.75     2351.98     38.54 o 
   0   8   2    13080.67    12826.91    169.55 o 
   1   8   2     5611.02     5735.93     77.44 o 
   2   8   2      603.79      559.96     16.37 o 
   3   8   2     8095.20     8140.24     94.55 o 
   4   8   2        2.31        7.24      8.96 o 
   5   8   2      192.66      177.43     13.39 o 
   6   8   2       25.97       34.40     11.72 o 
   7   8   2      138.27      194.36     16.50 o 
   8   8   2      122.06      160.68     18.01 o 
   9   8   2      174.85      194.29     20.83 o 
  10   8   2      722.52      636.28     42.20 o 
  11   8   2       53.80       96.09     29.38 o 
  12   8   2       33.23       76.58     30.38 o 
  13   8   2      101.25       98.88     30.40 o 
 -14   9   2        7.99      -10.27     34.92 o 
 -13   9   2        0.41       35.72     30.39 o 
 -12   9   2        0.30       -0.13     25.61 o 
 -11   9   2       19.80       31.99     19.24 o 
 -10   9   2      191.93      162.21     19.88 o 
  -9   9   2      312.67      307.14     31.17 o 
  -8   9   2       45.56       45.04     15.90 o 
  -7   9   2      705.84      750.37     26.04 o 
  -6   9   2      207.41      216.03     15.63 o 
  -5   9   2      805.23      834.41     27.16 o 
  -4   9   2      611.80      558.18     19.15 o 
  -3   9   2     3039.03     3063.76     49.03 o 
  -2   9   2     2021.63     1999.31     33.32 o 
  -1   9   2     1336.79     1405.83     28.26 o 
   0   9   2      126.46      158.17     10.84 o 
   1   9   2     4034.51     3957.47     49.09 o 
   2   9   2      711.84      663.99     18.14 o 
   3   9   2     4976.49     4849.58     62.37 o 
   4   9   2      413.39      408.03     23.41 o 
   5   9   2     1766.52     1747.65     33.10 o 
   6   9   2      823.58      771.81     25.04 o 
   7   9   2      535.87      536.98     26.37 o 
   8   9   2      712.26      684.49     43.04 o 
   9   9   2       18.48        9.77     20.88 o 
  10   9   2        2.48       26.04     23.59 o 
  11   9   2        1.07       -5.48     26.82 o 
  12   9   2       13.64       42.26     29.76 o 
  13   9   2        0.13       -6.32     31.09 o 
 -13  10   2       19.27       39.89     30.38 o 
 -12  10   2       94.90       66.38     29.66 o 
 -11  10   2       13.62       37.59     30.25 o 
 -10  10   2       30.23       10.42     24.67 o 
  -9  10   2      288.69      247.75     29.51 o 
  -8  10   2      772.75      810.80     30.62 o 
  -7  10   2      227.56      246.65     18.49 o 
  -6  10   2     2300.72     2218.24     40.41 o 
  -5  10   2      323.43      298.93     16.88 o 
  -4  10   2     1727.11     1791.28     38.56 o 
  -3  10   2     1959.89     1940.67     37.34 o 
  -2  10   2      485.38      503.67     18.38 o 
  -1  10   2      335.32      376.57     17.11 o 
   0  10   2       43.50       42.43      9.92 o 
   1  10   2       20.09        3.15      8.46 o 
   2  10   2     2691.20     2591.89     39.31 o 
   3  10   2     1345.69     1355.08     32.10 o 
   4  10   2     7074.77     7029.04     84.32 o 
   5  10   2      438.09      437.18     21.33 o 
   6  10   2     2144.03     2234.64     43.33 o 
   7  10   2     1113.81     1118.06     35.65 o 
   8  10   2      229.10      262.72     26.14 o 
   9  10   2      413.82      361.00     29.92 o 
  10  10   2      162.71      116.89     44.02 o 
  11  10   2       18.32       36.68     28.10 o 
  12  10   2       32.30        6.40     29.46 o 
  13  10   2       39.77       71.38     34.72 o 
 -13  11   2        5.94       -8.97     31.40 o 
 -12  11   2        1.26       37.91     31.66 o 
 -11  11   2       89.55       90.02     26.94 o 
 -10  11   2       80.60       96.51     26.05 o 
  -9  11   2      162.97      138.40     26.62 o 
  -8  11   2      258.60      299.41     25.61 o 
  -7  11   2       18.03      -10.80     14.09 o 
  -6  11   2        3.07       22.79     16.13 o 
  -5  11   2      362.92      359.58     19.01 o 
  -4  11   2      239.81      184.11     17.63 o 
  -3  11   2      293.59      335.25     19.00 o 
  -2  11   2      486.60      544.34     21.76 o 
  -1  11   2     6023.27     6013.60     84.26 o 
   0  11   2     1119.69     1030.28     26.45 o 
   1  11   2     4956.00     4911.97     67.61 o 
   2  11   2     1672.25     1640.08     30.96 o 
   3  11   2     1026.18     1009.91     27.29 o 
   4  11   2      723.08      742.73     25.36 o 
   5  11   2       66.82       65.39     15.51 o 
   6  11   2       45.38       50.10     15.74 o 
   7  11   2       25.59       37.09     18.63 o 
   8  11   2       10.51       13.25     20.37 o 
   9  11   2      137.38      133.20     25.04 o 
  10  11   2        5.52       -9.53     23.34 o 
  11  11   2       60.64       39.88     32.64 o 
  12  11   2       36.19       46.42     32.25 o 
 -13  12   2       11.83      -27.46     30.68 o 
 -12  12   2       64.27       84.61     30.76 o 
 -11  12   2       22.81       31.27     26.19 o 
 -10  12   2       86.95       93.85     28.21 o 
  -9  12   2      423.52      445.89     34.66 o 
  -8  12   2        2.69       11.68     20.85 o 
  -7  12   2        1.95        2.02     15.36 o 
  -6  12   2        1.64       15.24     14.02 o 
  -5  12   2      201.57      270.71     22.45 o 
  -4  12   2      919.89      966.07     32.88 o 
  -3  12   2      402.89      452.15     23.93 o 
  -2  12   2     3080.42     3090.85     57.32 o 
  -1  12   2      184.55      179.78     17.95 o 
   0  12   2     4652.30     4541.33     75.28 o 
   1  12   2     3708.65     3593.38     59.43 o 
   2  12   2     1050.76     1045.00     30.25 o 
   3  12   2     1496.52     1457.72     33.48 o 
   4  12   2        4.73        5.27     13.20 o 
   5  12   2        4.93      -15.34     15.34 o 
   6  12   2        0.12       -1.80     16.95 o 
   7  12   2      452.29      476.46     30.45 o 
   8  12   2      234.26      266.22     27.28 o 
   9  12   2        6.31       -4.29     22.39 o 
  10  12   2      148.86      176.94     28.85 o 
  11  12   2       11.83       46.76     28.62 o 
  12  12   2       39.72       27.23     32.65 o 
 -12  13   2        0.22        2.01     29.55 o 
 -11  13   2        5.02       -1.91     26.13 o 
 -10  13   2       36.62        7.17     28.99 o 
  -9  13   2       16.63       10.80     26.16 o 
  -8  13   2       11.29        4.64     23.14 o 
  -7  13   2      814.58      822.99     38.35 o 
  -6  13   2      161.59      164.67     21.12 o 
  -5  13   2     1383.64     1378.96     39.43 o 
  -4  13   2     1242.63     1103.66     38.02 o 
  -3  13   2      205.50      214.21     21.58 o 
  -2  13   2      601.95      572.67     28.96 o 
  -1  13   2      144.01      140.69     17.51 o 
   0  13   2       97.27       93.62     16.43 o 
   1  13   2      232.61      278.43     19.48 o 
   2  13   2       72.33       92.63     15.67 o 
   3  13   2     1513.80     1449.63     38.30 o 
   4  13   2       80.39       68.69     17.70 o 
   5  13   2      886.69      881.49     34.89 o 
   6  13   2      373.77      355.90     26.67 o 
   7  13   2       33.42        9.39     27.64 o 
   8  13   2       76.87       77.95     23.35 o 
   9  13   2       19.75       18.67     23.71 o 
  10  13   2        0.85      -23.96     23.96 o 
  11  13   2       10.24      -26.28     26.28 o 
  12  13   2       13.22       -4.06     32.84 o 
 -12  14   2       17.13        5.80     29.17 o 
 -11  14   2        6.73       49.46     28.23 o 
 -10  14   2        0.06      -24.64     29.36 o 
  -9  14   2      112.49      115.02     30.15 o 
  -8  14   2       83.78       68.98     28.54 o 
  -7  14   2        6.26      -13.60     30.18 o 
  -6  14   2      683.72      767.73     37.92 o 
  -5  14   2      145.60      161.56     21.02 o 
  -4  14   2     1112.41     1068.64     38.72 o 
  -3  14   2     1323.56     1239.01     40.08 o 
  -2  14   2      248.07      245.76     22.93 o 
  -1  14   2      730.15      715.58     32.98 o 
   0  14   2       59.45       60.20     17.23 o 
   1  14   2      135.98      135.31     19.79 o 
   2  14   2      371.29      306.47     28.60 o 
   3  14   2       24.96       15.81     17.84 o 
   4  14   2      822.50      785.21     33.29 o 
   5  14   2       11.79       10.21     17.82 o 
   6  14   2      752.34      768.16     42.36 o 
   7  14   2      491.50      446.99     31.36 o 
   8  14   2       13.20       28.47     21.66 o 
   9  14   2      126.19      100.19     30.00 o 
  10  14   2       17.01       -8.45     38.46 o 
  11  14   2        7.96      -29.16     29.16 o 
 -11  15   2       27.51       54.53     35.51 o 
 -10  15   2       33.70       30.86     30.76 o 
  -9  15   2        4.46      -17.09     26.63 o 
  -8  15   2       77.01       91.92     30.69 o 
  -7  15   2        9.72        2.25     27.43 o 
  -6  15   2       38.61       57.12     22.90 o 
  -5  15   2        4.36       -0.81     17.84 o 
  -4  15   2      372.95      384.27     28.09 o 
  -3  15   2     1188.69     1243.90     41.93 o 
  -2  15   2       12.04      -14.11     18.42 o 
  -1  15   2     1523.22     1523.45     44.38 o 
   0  15   2      182.34      166.15     21.74 o 
   1  15   2     1313.02     1276.81     41.31 o 
   2  15   2      570.72      585.69     31.82 o 
   3  15   2      127.76       82.37     20.35 o 
   4  15   2      357.08      414.42     28.42 o 
   5  15   2        3.61      -12.37     18.09 o 
   6  15   2        1.95      -18.15     18.15 o 
   7  15   2       16.51        3.28     21.10 o 
   8  15   2       14.60      -13.03     25.14 o 
   9  15   2       63.41       82.65     26.42 o 
  10  15   2        0.06        7.02     26.27 o 
  11  15   2       24.75       13.19     52.46 o 
 -10  16   2       25.58       20.75     37.39 o 
  -9  16   2       42.01       58.78     31.11 o 
  -8  16   2        1.02       13.50     29.65 o 
  -7  16   2       11.69       58.59     28.55 o 
  -6  16   2        7.87       10.59     22.94 o 
  -5  16   2        0.97      -20.34     20.36 o 
  -4  16   2       56.29       83.17     21.41 o 
  -3  16   2       15.05       15.67     19.45 o 
  -2  16   2     1447.62     1501.91     46.58 o 
  -1  16   2       30.76       22.67     19.60 o 
   0  16   2     1460.36     1375.56     44.62 o 
   1  16   2      417.17      406.79     38.44 o 
   2  16   2      567.86      506.91     31.27 o 
   3  16   2      238.50      239.49     27.09 o 
   4  16   2       14.99        6.02     21.12 o 
   5  16   2      184.76      160.40     28.17 o 
   6  16   2        0.51        1.57     20.42 o 
   7  16   2        1.79       -4.87     22.19 o 
   8  16   2       57.89       22.98     23.64 o 
   9  16   2       10.45       41.45     26.26 o 
  10  16   2       53.95       61.38     29.23 o 
 -10  17   2       15.60      -30.90     30.90 o 
  -9  17   2       10.34        2.51     30.23 o 
  -8  17   2       26.37       96.08     34.93 o 
  -7  17   2      227.14      193.07     34.94 o 
  -6  17   2       23.52       24.30     24.31 o 
  -5  17   2      339.40      387.93     33.33 o 
  -4  17   2      302.58      381.64     31.56 o 
  -3  17   2      104.05      131.74     23.54 o 
  -2  17   2      205.90      181.41     24.20 o 
  -1  17   2       10.15       25.62     21.29 o 
   0  17   2       13.39       19.50     19.91 o 
   1  17   2      176.39      152.74     23.95 o 
   2  17   2        7.52      -15.71     20.68 o 
   3  17   2      432.90      455.46     47.06 o 
   4  17   2       10.92       14.08     22.48 o 
   5  17   2      363.10      356.32     32.48 o 
   6  17   2       89.44      109.89     25.09 o 
   7  17   2       65.95      106.62     25.89 o 
   8  17   2       72.35       65.21     26.73 o 
   9  17   2        1.79      -18.73     25.40 o 
  -9  18   2       18.51       59.58     32.45 o 
  -8  18   2       84.39      141.79     71.44 o 
  -7  18   2       18.97       38.87     33.23 o 
  -6  18   2      331.74      383.50     40.23 o 
  -5  18   2      112.12       57.03     26.32 o 
  -4  18   2      132.66      152.64     28.25 o 
  -3  18   2       94.94       79.53     24.82 o 
  -2  18   2       46.75       59.04     23.99 o 
  -1  18   2       44.24       15.59     23.04 o 
   0  18   2      126.19      154.80     26.20 o 
   1  18   2        1.68      -20.00     20.00 o 
   2  18   2      196.90      198.41     27.88 o 
   3  18   2       17.10       15.62     23.14 o 
   4  18   2      518.99      564.25     44.34 o 
   5  18   2       42.66       24.02     24.29 o 
   6  18   2      137.67      151.03     41.03 o 
   7  18   2       28.11       14.76     24.28 o 
   8  18   2       15.21       34.48     26.51 o 
  -8  19   2       53.73      -21.22     41.37 o 
  -7  19   2        4.47       37.38     31.14 o 
  -6  19   2        0.29      -28.91     30.93 o 
  -5  19   2        8.83      -20.92     25.01 o 
  -4  19   2       23.35       42.50     25.62 o 
  -3  19   2      161.59      216.10     30.11 o 
  -2  19   2        3.27       -4.90     23.81 o 
  -1  19   2      525.60      607.39     40.26 o 
   0  19   2      185.72      212.66     30.08 o 
   1  19   2      256.42      294.92     32.15 o 
   2  19   2      425.19      499.89     37.33 o 
   3  19   2       49.72       57.59     26.01 o 
   4  19   2       53.97       59.66     26.89 o 
   5  19   2        0.41      -35.16     39.69 o 
   6  19   2        0.12       -1.80     25.42 o 
   7  19   2        3.73       -5.39     26.89 o 
  -7  20   2        6.81       -6.80     34.18 o 
  -6  20   2        0.50      -12.51     30.40 o 
  -5  20   2       40.38       72.04     42.00 o 
  -4  20   2      102.11      142.98     30.16 o 
  -3  20   2        6.04       -4.33     25.41 o 
  -2  20   2      226.90      253.83     32.28 o 
  -1  20   2       10.14      -23.95     23.95 o 
   0  20   2      284.24      355.61     35.05 o 
   1  20   2       58.29       66.77     26.79 o 
   2  20   2      184.28      186.67     31.29 o 
   3  20   2      107.91      125.40     30.08 o 
   4  20   2       30.62        7.77     38.35 o 
   5  20   2        0.92      -19.64     24.72 o 
   6  20   2       13.54       32.76     27.95 o 
  -5  21   2       83.77       50.04     50.02 o 
  -4  21   2       60.68       30.95     28.03 o 
  -3  21   2       35.63       43.73     33.93 o 
  -2  21   2       62.04       86.95     28.80 o 
  -1  21   2        6.79      -10.53     28.01 o 
   0  21   2        1.86        4.44     26.74 o 
   1  21   2       28.49       -5.80     26.83 o 
   2  21   2       11.54       30.20     27.03 o 
   3  21   2      103.55      137.03     31.94 o 
   4  21   2        5.55        0.08     28.07 o 
   5  21   2      110.89        7.93     61.31 o 
  -3  22   2       60.87       30.54     92.10 o 
  -2  22   2       39.70       68.55     29.08 o 
  -1  22   2       20.91        6.13     26.54 o 
   0  22   2       22.24       31.54     27.97 o 
   1  22   2        1.09        7.73     28.65 o 
   2  22   2       49.29       68.16     29.58 o 
 -15   1   3      107.80      100.88     42.65 o 
 -14   1   3       29.41       34.95     26.91 o 
 -13   1   3       24.98       -2.70     24.24 o 
 -12   1   3      245.72      239.09     26.73 o 
 -11   1   3       45.52       46.33     25.85 o 
 -10   1   3      113.13       94.54     21.08 o 
  -9   1   3      541.77      512.08     25.90 o 
  -8   1   3      218.51      247.43     15.61 o 
  -7   1   3      367.60      401.18     14.01 o 
  -6   1   3     2341.70     2373.53     34.82 o 
  -5   1   3     7171.32     7456.72     91.23 o 
  -4   1   3      654.98      698.74     18.56 o 
  -3   1   3     2951.72     3102.29     49.11 o 
  -2   1   3     6423.76     6315.79     99.28 o 
  -1   1   3     2278.89     2312.61     39.86 o 
   0   1   3     9002.72     9229.28    150.35 o 
   1   1   3     4212.14     4115.22     64.29 o 
   2   1   3      595.34      661.26     23.96 o 
   3   1   3     3427.04     3498.31     54.05 o 
   4   1   3     4301.37     4365.28     69.34 o 
   5   1   3      794.74      804.97     26.04 o 
   6   1   3      981.23      948.01     28.78 o 
   7   1   3     1919.44     2009.43     50.61 o 
   8   1   3       85.50      114.50     20.81 o 
   9   1   3      309.74      268.01     20.39 o 
  10   1   3      873.99      801.84     49.61 o 
  11   1   3       34.79       21.87     23.62 o 
  12   1   3       48.67       29.71     23.96 o 
  13   1   3      122.72       32.01     37.31 o 
  14   1   3       11.65       24.81     37.99 o 
 -15   2   3        0.66       -5.51     26.51 o 
 -14   2   3        0.28       38.81     26.32 o 
 -13   2   3        9.24       57.13     24.27 o 
 -12   2   3        1.86       20.26     20.66 o 
 -11   2   3      125.30       57.27     20.26 o 
 -10   2   3      298.84      282.46     21.96 o 
  -9   2   3        9.30       32.80     14.15 o 
  -8   2   3       57.00       58.64     11.59 o 
  -7   2   3       83.87       87.55     11.49 o 
  -6   2   3       13.77       14.54      7.54 o 
  -5   2   3     2547.60     2688.03     39.99 o 
  -4   2   3       10.03        0.61      7.94 o 
  -3   2   3        0.36        0.72      6.69 o 
  -2   2   3     1039.98     1037.05     17.60 o 
  -1   2   3        1.20        2.90      9.52 o 
   0   2   3      336.82      411.40     39.56 o 
   1   2   3     3249.24     3058.69    238.67 o 
   2   2   3       59.87       61.15      7.51 o 
   3   2   3      429.41      478.19     28.48 o 
   4   2   3      141.83      123.79     12.06 o 
   5   2   3      203.86      251.44     16.09 o 
   6   2   3       22.32       27.57     16.21 o 
   7   2   3       14.43        4.73     10.15 o 
   8   2   3       39.99       35.12     13.65 o 
   9   2   3        3.18       30.95     16.20 o 
  10   2   3        1.96       -8.21     22.44 o 
  11   2   3        3.39      -19.82     19.92 o 
  12   2   3        1.50       20.29     19.08 o 
  13   2   3        2.78       16.42     28.34 o 
  14   2   3        0.01       -1.20     34.25 o 
 -15   3   3       38.84       55.56     36.36 o 
 -14   3   3       30.78       63.93     26.30 o 
 -13   3   3       42.70       64.93     24.52 o 
 -12   3   3      371.28      383.04     30.25 o 
 -11   3   3      350.08      379.85     27.28 o 
 -10   3   3       22.07       46.64     16.37 o 
  -9   3   3     1173.82     1254.73     33.96 o 
  -8   3   3     1075.68     1063.55     33.72 o 
  -7   3   3       49.47       44.15     11.61 o 
  -6   3   3     1457.17     1349.79     26.18 o 
  -5   3   3      900.42      820.81     20.84 o 
  -4   3   3       15.80       37.80      6.80 o 
  -3   3   3     1787.25     1805.92     28.53 o 
  -2   3   3     5053.71     5208.80     70.01 o 
  -1   3   3      559.32      492.69     25.75 o 
   0   3   3     1253.84     1204.92     30.29 o 
   1   3   3     8112.75     7689.11    125.33 o 
   2   3   3     1933.26     1959.67     30.99 o 
   3   3   3     2845.75     2789.89     42.10 o 
   4   3   3     3579.41     3361.41     49.04 o 
   5   3   3      437.07      426.58     14.78 o 
   6   3   3      598.81      567.55     27.03 o 
   7   3   3     1047.80     1078.19     31.46 o 
   8   3   3      163.19      152.23     16.94 o 
   9   3   3      228.87      222.55     19.94 o 
  10   3   3      272.63      304.49     24.50 o 
  11   3   3       78.82       65.98     22.42 o 
  12   3   3       14.20      -23.46     23.46 o 
  13   3   3       91.97       45.19     49.26 o 
  14   3   3       21.71      -22.97     31.55 o 
 -14   4   3        0.40      -20.47     31.44 o 
 -13   4   3       39.16       22.72     22.55 o 
 -12   4   3        3.61      -18.83     18.83 o 
 -11   4   3        6.68       33.66     18.33 o 
 -10   4   3       54.51       61.80     15.51 o 
  -9   4   3      155.40      168.51     24.97 o 
  -8   4   3        9.13       31.53     19.82 o 
  -7   4   3       96.25       93.58     12.96 o 
  -6   4   3      140.25      147.99     12.29 o 
  -5   4   3       10.86       13.93      7.99 o 
  -4   4   3      163.67      172.70     10.64 o 
  -3   4   3       28.57       34.64      6.98 o 
  -2   4   3     3649.42     3555.43     44.63 o 
  -1   4   3     1494.02     1416.58     20.39 o 
   0   4   3      131.59      188.08     10.57 o 
   1   4   3      579.94      636.93     13.44 o 
   2   4   3      188.35      206.00      9.43 o 
   3   4   3      798.89      839.33     17.31 o 
   4   4   3      392.22      452.54     15.55 o 
   5   4   3       46.71       57.82     12.16 o 
   6   4   3        0.31        1.38     11.25 o 
   7   4   3      320.97      363.68     22.75 o 
   8   4   3        1.63       -0.23     16.79 o 
   9   4   3       45.02       21.08     18.81 o 
  10   4   3       26.05        7.27     19.64 o 
  11   4   3        4.11       -6.09     21.11 o 
  12   4   3       14.71       14.25     23.03 o 
  13   4   3        3.20      -34.65     36.79 o 
  14   4   3        0.04      -13.33     36.50 o 
 -14   5   3       19.59       33.53     34.33 o 
 -13   5   3       53.12       47.26     30.07 o 
 -12   5   3      269.38      204.42     44.99 o 
 -11   5   3      275.59      288.43     45.77 o 
 -10   5   3      126.03      119.69     22.78 o 
  -9   5   3     1138.86     1120.95     41.04 o 
  -8   5   3     1015.03     1051.29     37.67 o 
  -7   5   3       39.83       51.75     13.73 o 
  -6   5   3     1889.95     2031.65     38.81 o 
  -5   5   3      697.33      613.47     18.54 o 
  -4   5   3     1360.61     1523.98     37.63 o 
  -3   5   3     4100.66     4118.18     57.04 o 
  -2   5   3     2441.32     2339.97     32.78 o 
  -1   5   3      302.14      314.76      9.91 o 
   0   5   3     2083.99     2015.27     25.71 o 
   1   5   3     5177.01     5217.99     62.78 o 
   2   5   3        1.77        1.78      5.92 o 
   3   5   3     1964.97     2008.73     30.01 o 
   4   5   3     3305.66     3341.92     48.95 o 
   5   5   3       50.39       37.71      9.16 o 
   6   5   3     1969.73     1965.77     38.62 o 
   7   5   3     1003.21     1050.83     33.14 o 
   8   5   3       90.38       66.99     19.82 o 
   9   5   3      162.59      145.80     22.45 o 
  10   5   3      147.71      159.51     29.92 o 
  11   5   3       77.24      107.03     23.99 o 
  12   5   3       47.47       78.66     28.38 o 
  13   5   3       78.75       61.33     30.02 o 
  14   5   3       28.93       31.98     29.98 o 
 -14   6   3        6.71        5.04     34.04 o 
 -13   6   3        2.58      -26.73     30.03 o 
 -12   6   3        6.78        4.21     34.42 o 
 -11   6   3        2.71      -10.44     22.28 o 
 -10   6   3        8.21       11.35     19.68 o 
  -9   6   3      106.77      102.82     27.79 o 
  -8   6   3      231.84      224.34     23.38 o 
  -7   6   3      507.65      528.64     27.32 o 
  -6   6   3      263.75      287.34     20.35 o 
  -5   6   3       71.05       48.75      8.04 o 
  -4   6   3      636.66      626.68     17.66 o 
  -3   6   3      191.86      165.33     10.60 o 
  -2   6   3     1084.57     1071.96     21.06 o 
  -1   6   3      827.84      841.09     18.06 o 
   0   6   3       13.28       11.91      6.96 o 
   1   6   3      169.60      189.04     12.34 o 
   2   6   3        1.86       -3.64      6.77 o 
   3   6   3       12.59       28.27      8.17 o 
   4   6   3        0.12       -6.76      6.76 o 
   5   6   3      124.63      131.30     11.51 o 
   6   6   3      223.29      249.28     18.31 o 
   7   6   3        0.26        5.61     14.81 o 
   8   6   3      123.28      102.55     19.32 o 
   9   6   3      141.42      135.64     22.48 o 
  10   6   3        1.78       10.12     21.68 o 
  11   6   3        2.71        6.51     22.33 o 
  12   6   3        8.41      -30.77     49.74 o 
  13   6   3        2.85       30.04     29.65 o 
 -14   7   3       37.03       32.38     34.42 o 
 -13   7   3        7.47       53.60     32.66 o 
 -12   7   3      175.77      264.49     37.33 o 
 -11   7   3      105.17       71.78     25.98 o 
 -10   7   3       34.66       55.64     22.35 o 
  -9   7   3      429.58      418.85     29.32 o 
  -8   7   3      663.60      623.02     32.33 o 
  -7   7   3       31.81       35.26     14.07 o 
  -6   7   3     1585.40     1458.60     31.71 o 
  -5   7   3      890.08      872.08     22.06 o 
  -4   7   3        4.34       -7.07      7.07 o 
  -3   7   3     2487.63     2306.15     36.35 o 
  -2   7   3     3054.28     3012.62     42.98 o 
  -1   7   3      805.03      824.75     18.37 o 
   0   7   3     3304.58     3379.44     46.11 o 
   1   7   3      985.14      936.18     19.84 o 
   2   7   3      308.86      321.98     13.16 o 
   3   7   3     1008.22     1023.98     23.57 o 
   4   7   3      970.00     1007.43     24.68 o 
   5   7   3        6.61       11.76     12.75 o 
   6   7   3      145.04      158.43     17.41 o 
   7   7   3     1018.70     1078.33     34.73 o 
   8   7   3      410.47      400.60     25.74 o 
   9   7   3      141.28      129.40     23.51 o 
  10   7   3      314.28      302.01     29.83 o 
  11   7   3       58.13       40.99     28.58 o 
  12   7   3       33.27       34.14     29.21 o 
  13   7   3       48.64       91.14     32.12 o 
 -14   8   3        1.49      -33.37     33.37 o 
 -13   8   3        1.62       -0.44     30.43 o 
 -12   8   3        4.15       -0.05     29.90 o 
 -11   8   3       38.33       74.65     26.18 o 
 -10   8   3       48.29       44.25     23.26 o 
  -9   8   3        0.40      -15.71     20.96 o 
  -8   8   3      168.27      122.87     24.63 o 
  -7   8   3      251.28      318.89     24.39 o 
  -6   8   3        0.71       15.81     10.95 o 
  -5   8   3      144.46      182.59     13.30 o 
  -4   8   3      722.11      793.00     19.72 o 
  -3   8   3      135.36      130.25     13.79 o 
  -2   8   3      638.75      695.32     28.11 o 
  -1   8   3      126.58      138.27     11.54 o 
   0   8   3        4.37       13.14      8.83 o 
   1   8   3      499.40      526.05     16.99 o 
   2   8   3     2397.83     2408.89     36.59 o 
   3   8   3     1319.90     1274.17     29.70 o 
   4   8   3        7.03       -3.54     10.07 o 
   5   8   3       75.58       55.44     14.79 o 
   6   8   3        3.27      -13.11     13.11 o 
   7   8   3       69.45       65.22     17.29 o 
   8   8   3       10.41        9.31     16.66 o 
   9   8   3       48.41       70.23     20.61 o 
  10   8   3        0.17       42.63     25.01 o 
  11   8   3       15.21       71.04     36.38 o 
  12   8   3       19.67       43.32     29.68 o 
  13   8   3        0.04      -15.77     46.72 o 
 -13   9   3        4.44       44.05     33.25 o 
 -12   9   3       87.87      100.48     34.17 o 
 -11   9   3       75.08       72.95     30.12 o 
 -10   9   3        1.45       45.83     27.25 o 
  -9   9   3      308.30      272.82     33.39 o 
  -8   9   3      399.30      500.38     31.29 o 
  -7   9   3        4.02      -17.73     17.73 o 
  -6   9   3      754.47      839.27     27.04 o 
  -5   9   3     1505.35     1581.33     35.46 o 
  -4   9   3       26.23        7.88     11.27 o 
  -3   9   3     2034.00     2042.24     57.95 o 
  -2   9   3     1289.40     1238.28     27.77 o 
  -1   9   3        1.25       19.57      8.42 o 
   0   9   3     1097.36     1095.34     25.86 o 
   1   9   3     1809.29     1857.93     32.81 o 
   2   9   3      126.65      106.01     12.00 o 
   3   9   3      549.41      586.60     20.92 o 
   4   9   3     1265.06     1198.39     28.58 o 
   5   9   3        8.91       13.39     12.96 o 
   6   9   3      288.06      257.40     20.21 o 
   7   9   3      673.81      677.18     29.58 o 
   8   9   3       39.53       40.36     18.28 o 
   9   9   3       43.19       66.46     20.78 o 
  10   9   3      195.30      164.35     30.63 o 
  11   9   3       41.60       40.96     29.44 o 
  12   9   3        2.48       44.60     31.19 o 
  13   9   3       21.83       67.42     34.69 o 
 -13  10   3       14.21       11.14     39.50 o 
 -12  10   3        3.96       16.87     32.44 o 
 -11  10   3       29.97       35.88     30.07 o 
 -10  10   3      104.35       79.13     29.32 o 
  -9  10   3       18.94      -20.72     20.72 o 
  -8  10   3       59.64       75.76     22.06 o 
  -7  10   3      269.49      224.44     24.55 o 
  -6  10   3      124.95      115.88     18.40 o 
  -5  10   3      136.82      130.48     16.10 o 
  -4  10   3     1029.39     1024.19     29.16 o 
  -3  10   3      136.13      185.04     16.54 o 
  -2  10   3       20.75       25.77      9.21 o 
  -1  10   3      205.38      207.03     14.98 o 
   0  10   3      204.79      220.24     15.11 o 
   1  10   3      287.75      313.19     19.72 o 
   2  10   3      167.57      154.14     13.49 o 
   3  10   3      158.95      160.92     17.32 o 
   4  10   3      289.14      316.12     19.80 o 
   5  10   3       78.85       47.30     15.00 o 
   6  10   3      504.98      565.22     30.50 o 
   7  10   3        1.58       24.06     16.41 o 
   8  10   3       19.71       13.34     18.66 o 
   9  10   3        8.18      -13.90     24.03 o 
  10  10   3        5.35        8.53     25.41 o 
  11  10   3       45.70       80.81     31.28 o 
  12  10   3       20.60       28.24     31.13 o 
 -13  11   3        1.45       -8.25     50.24 o 
 -12  11   3       52.77       32.59     33.83 o 
 -11  11   3       68.76       52.52     45.74 o 
 -10  11   3        3.32      -15.19     27.15 o 
  -9  11   3      462.67      474.75     54.47 o 
  -8  11   3      254.88      260.97     28.60 o 
  -7  11   3       23.91       29.96     22.37 o 
  -6  11   3      472.20      469.59     27.59 o 
  -5  11   3      187.58      151.19     19.16 o 
  -4  11   3       34.15        9.55     14.39 o 
  -3  11   3      959.33      945.80     30.88 o 
  -2  11   3      695.60      704.14     27.59 o 
  -1  11   3       10.43       12.18     13.37 o 
   0  11   3      783.06      753.70     30.05 o 
   1  11   3     1022.20     1023.06     35.61 o 
   2  11   3       50.09       32.77     11.03 o 
   3  11   3      118.58       99.52     13.98 o 
   4  11   3      325.74      331.08     20.30 o 
   5  11   3       33.97       17.68     14.37 o 
   6  11   3       72.56       86.37     17.57 o 
   7  11   3      373.19      438.46     26.25 o 
   8  11   3       41.03       56.64     22.16 o 
   9  11   3       51.42       31.00     23.04 o 
  10  11   3      145.59      139.97     28.05 o 
  11  11   3        4.26      -11.60     28.89 o 
  12  11   3       15.62       20.56     32.35 o 
 -12  12   3        0.34        7.70     34.08 o 
 -11  12   3       21.00       15.37     31.15 o 
 -10  12   3       38.84       29.33     26.25 o 
  -9  12   3        0.45       -3.86     23.66 o 
  -8  12   3       13.10      -18.87     21.68 o 
  -7  12   3       87.23      100.78     26.05 o 
  -6  12   3        1.11      -16.82     20.94 o 
  -5  12   3       12.24       29.84     19.74 o 
  -4  12   3      221.53      278.59     21.45 o 
  -3  12   3      409.97      387.76     23.66 o 
  -2  12   3      107.30      131.49     18.72 o 
  -1  12   3      455.42      497.71     24.88 o 
   0  12   3      600.36      615.59     26.85 o 
   1  12   3        9.58       10.97     13.20 o 
   2  12   3      125.88      109.51     14.52 o 
   3  12   3       70.56       66.59     14.60 o 
   4  12   3      269.56      282.56     21.96 o 
   5  12   3       84.72       98.33     17.34 o 
   6  12   3       27.19       37.25     16.66 o 
   7  12   3       22.32       18.92     20.17 o 
   8  12   3       14.87        0.25     21.77 o 
   9  12   3       24.20       19.68     23.81 o 
  10  12   3        9.04       31.01     26.30 o 
  11  12   3        8.72      -16.10     27.82 o 
  12  12   3       16.88       45.02     41.96 o 
 -12  13   3       41.55       -0.55     34.94 o 
 -11  13   3       36.77       62.71     33.98 o 
 -10  13   3       31.23      -14.23     25.83 o 
  -9  13   3      142.30      110.88     30.40 o 
  -8  13   3       31.56       52.07     26.13 o 
  -7  13   3        0.97      -22.31     22.31 o 
  -6  13   3      735.09      736.98     44.08 o 
  -5  13   3      605.21      618.58     39.12 o 
  -4  13   3      116.52      149.80     23.29 o 
  -3  13   3      569.66      568.71     36.36 o 
  -2  13   3      190.90      189.42     20.02 o 
  -1  13   3       32.52       13.92     18.23 o 
   0  13   3      465.21      427.25     24.76 o 
   1  13   3      569.86      544.82     25.51 o 
   2  13   3       11.44        8.11     14.92 o 
   3  13   3      345.59      326.34     21.67 o 
   4  13   3      516.86      531.58     25.43 o 
   5  13   3       41.84       36.37     18.75 o 
   6  13   3      302.57      284.94     26.21 o 
   7  13   3       48.48       30.44     22.64 o 
   8  13   3       24.20       17.22     22.38 o 
   9  13   3       15.59       15.54     24.23 o 
  10  13   3       37.79       36.37     26.98 o 
  11  13   3        8.71      -17.55     28.83 o 
 -11  14   3       29.84       59.47     32.04 o 
 -10  14   3       49.86       56.75     29.43 o 
  -9  14   3        9.04      -25.55     25.55 o 
  -8  14   3       24.61       51.38     26.84 o 
  -7  14   3       97.99       47.57     26.99 o 
  -6  14   3        2.50       23.75     24.94 o 
  -5  14   3      198.12      112.67     40.10 o 
  -4  14   3      164.35      184.73     24.19 o 
  -3  14   3       22.98       37.95     18.93 o 
  -2  14   3      207.11      194.43     23.36 o 
  -1  14   3      241.24      247.74     24.42 o 
   0  14   3       68.80       87.28     18.57 o 
   1  14   3       42.33       18.65     26.13 o 
   2  14   3       66.06       59.13     19.92 o 
   3  14   3      157.87      186.86     21.64 o 
   4  14   3       27.15       33.33     18.12 o 
   5  14   3      168.30      194.65     23.44 o 
   6  14   3      108.59      107.53     22.25 o 
   7  14   3       15.39       -1.25     21.54 o 
   8  14   3      199.32      204.72     28.23 o 
   9  14   3       54.51       28.72     25.42 o 
  10  14   3        2.28        1.96     26.64 o 
  11  14   3        7.15       66.82     30.38 o 
 -11  15   3       15.78      -14.26     30.53 o 
 -10  15   3        0.22       12.55     32.03 o 
  -9  15   3       33.42       23.65     29.18 o 
  -8  15   3       45.31       54.35     31.24 o 
  -7  15   3       61.52        8.30     28.77 o 
  -6  15   3      239.64      200.76     34.99 o 
  -5  15   3      160.52      111.70     32.56 o 
  -4  15   3       35.82       42.41     21.10 o 
  -3  15   3       74.62       46.90     20.90 o 
  -2  15   3      205.24      172.04     23.96 o 
  -1  15   3        1.61      -11.83     19.87 o 
   0  15   3       98.31       97.20     22.00 o 
   1  15   3        6.72        8.96     23.35 o 
   2  15   3        1.56        6.98     18.99 o 
   3  15   3      108.65       84.60     22.99 o 
   4  15   3       37.65       35.72     19.70 o 
   5  15   3       81.97       63.99     22.78 o 
   6  15   3        8.90       23.86     39.06 o 
   7  15   3       35.65       18.79     22.72 o 
   8  15   3       29.48       27.60     24.11 o 
   9  15   3       18.23        4.33     25.10 o 
  10  15   3       20.18      -18.40     26.57 o 
 -10  16   3       12.68      -31.51     31.51 o 
  -9  16   3       13.93      -11.07     29.30 o 
  -8  16   3       19.02       19.25     34.00 o 
  -7  16   3       44.34       49.89     29.94 o 
  -6  16   3       26.53       43.52     27.72 o 
  -5  16   3       10.00        4.81     23.92 o 
  -4  16   3        2.92        6.62     21.19 o 
  -3  16   3       55.01       70.23     22.54 o 
  -2  16   3        1.11        0.85     19.57 o 
  -1  16   3       70.17       98.22     22.44 o 
   0  16   3      149.05      137.33     23.82 o 
   1  16   3        0.81      -14.19     21.44 o 
   2  16   3      375.79      365.39     30.78 o 
   3  16   3      337.28      305.63     30.10 o 
   4  16   3       25.86       -0.36     22.77 o 
   5  16   3      124.29      161.28     26.03 o 
   6  16   3       11.28        3.30     21.70 o 
   7  16   3        0.10       25.06     23.35 o 
   8  16   3       10.43       -7.88     24.99 o 
   9  16   3       12.15       -2.18     25.65 o 
  -9  17   3       14.28      -25.46     30.35 o 
  -8  17   3       21.00       23.98     36.37 o 
  -7  17   3        8.69       45.51     30.82 o 
  -6  17   3        8.12       39.20     29.31 o 
  -5  17   3       22.26        8.36     27.30 o 
  -4  17   3        0.07       -9.91     21.99 o 
  -3  17   3       81.46       53.82     23.77 o 
  -2  17   3      105.18       70.14     23.94 o 
  -1  17   3        5.00      -16.67     21.12 o 
   0  17   3       90.30       79.17     26.15 o 
   1  17   3      111.80      102.80     24.83 o 
   2  17   3       42.35       17.98     21.99 o 
   3  17   3      245.58      270.34     44.43 o 
   4  17   3      100.99       87.75     26.18 o 
   5  17   3       15.98       35.12     24.73 o 
   6  17   3       87.59       88.86     25.63 o 
   7  17   3       28.12        8.29     27.35 o 
   8  17   3        0.80        6.49     25.77 o 
   9  17   3       11.15      -47.66     47.66 o 
  -8  18   3       15.23       17.74     32.53 o 
  -7  18   3       29.42      -20.74     31.76 o 
  -6  18   3       55.62       60.72     32.71 o 
  -5  18   3        4.11      -24.67     41.91 o 
  -4  18   3       71.27       61.55     29.30 o 
  -3  18   3       12.54       17.05     23.74 o 
  -2  18   3       34.83        6.23     23.27 o 
  -1  18   3      127.83      125.56     32.02 o 
   0  18   3       12.00       25.61     23.82 o 
   1  18   3       42.33       43.01     27.62 o 
   2  18   3       67.80       62.63     25.29 o 
   3  18   3       12.87       25.36     24.92 o 
   4  18   3       23.20       57.77     26.50 o 
   5  18   3       50.27       43.89     25.74 o 
   6  18   3      106.54      109.74     28.81 o 
   7  18   3        3.37      -19.38     25.41 o 
   8  18   3       27.91       62.53     28.41 o 
  -7  19   3        0.11       47.84     40.30 o 
  -6  19   3        1.33      -30.40     30.40 o 
  -5  19   3        1.14       45.39     30.38 o 
  -4  19   3        8.92      -25.59     27.46 o 
  -3  19   3       15.87       35.86     25.88 o 
  -2  19   3       19.16       18.84     24.57 o 
  -1  19   3        3.09       -8.20     23.63 o 
   0  19   3       56.12       30.78     24.84 o 
   1  19   3       20.25       56.04     26.30 o 
   2  19   3        1.54       33.42     24.84 o 
   3  19   3        0.21      -17.41     24.42 o 
   4  19   3        3.00       24.12     26.56 o 
   5  19   3        0.99        3.75     25.25 o 
   6  19   3       13.60       46.58     28.14 o 
   7  19   3       32.27      -10.19     71.26 o 
  -6  20   3        7.27      -21.40     33.39 o 
  -5  20   3       21.43       38.36     32.60 o 
  -4  20   3       69.67      131.17     34.41 o 
  -3  20   3       13.66       12.13     33.17 o 
  -2  20   3        2.08      -14.83     25.54 o 
  -1  20   3       68.24       61.94     27.54 o 
   0  20   3       55.05       76.74     27.54 o 
   1  20   3        0.96       -6.05     25.62 o 
   2  20   3       56.23       63.62     28.31 o 
   3  20   3        1.98       13.57     26.76 o 
   4  20   3        5.30      -22.68     26.19 o 
   5  20   3       38.69       59.68     31.54 o 
  -4  21   3        0.47      -29.32     29.32 o 
  -3  21   3        4.16      -22.40     29.88 o 
  -2  21   3        4.58       -3.94     28.80 o 
  -1  21   3        7.19      -24.50     26.33 o 
   0  21   3        6.12       17.62     26.91 o 
   1  21   3       44.30       34.52     28.21 o 
   2  21   3        0.06        6.94     27.27 o 
   3  21   3       15.23       24.77     28.78 o 
 -14   0   4       23.95       46.12     62.37 o 
 -13   0   4        0.40       22.83     49.87 o 
 -12   0   4      239.30      150.71     55.79 o 
 -11   0   4      143.32      142.65     47.66 o 
 -10   0   4        0.55       -9.72     43.92 o 
  -9   0   4      440.62      518.44     89.35 o 
  -8   0   4     1020.06     1071.00     85.96 o 
  -7   0   4       16.75       33.12     16.21 o 
  -6   0   4        3.72        9.52     13.94 o 
  -5   0   4       76.48       93.87     11.77 o 
  -4   0   4      180.88      181.67     11.37 o 
  -3   0   4      221.43      283.46     19.64 o 
  -2   0   4    12841.64    12619.83    215.76 o 
  -1   0   4     3060.28     2987.73     61.43 o 
   0   0   4     1863.63     1755.10    116.95 o 
   1   0   4      149.05      111.14     32.49 o 
   2   0   4      539.81      563.27     36.31 o 
   3   0   4     2738.94     2927.35    101.58 o 
   4   0   4      402.39      391.76     32.96 o 
   5   0   4      118.71      132.69     18.04 o 
   6   0   4        4.37       12.53     28.40 o 
   7   0   4      580.48      538.19     62.41 o 
   8   0   4     1139.45     1307.46     83.56 o 
   9   0   4       38.00       43.31     61.34 o 
  10   0   4      295.38      461.53     57.55 o 
  11   0   4       17.17       37.13     84.33 o 
  12   0   4        2.60      -42.18     42.18 o 
  13   0   4       45.93       30.45     65.40 o 
 -14   1   4        0.76      -51.85     51.85 o 
 -13   1   4        2.05      -12.02     25.37 o 
 -12   1   4        0.58      -15.32     21.80 o 
 -11   1   4        2.56       -5.40     27.94 o 
 -10   1   4       16.04       41.44     17.90 o 
  -9   1   4       23.28       53.67     25.91 o 
  -8   1   4      234.41      264.89     33.20 o 
  -7   1   4      150.88      159.93     17.10 o 
  -6   1   4       62.89       58.63     12.19 o 
  -5   1   4     1246.46     1313.27     39.96 o 
  -4   1   4      522.95      510.91     18.80 o 
  -3   1   4      239.21      239.97     12.42 o 
  -2   1   4      537.59      524.50     15.24 o 
  -1   1   4     3609.50     3457.25     55.74 o 
   0   1   4     4303.09     4130.19     61.46 o 
   1   1   4      251.45      196.92     11.87 o 
   2   1   4     2784.34     2762.78     45.71 o 
   3   1   4     2396.92     2382.98     55.76 o 
   4   1   4     2448.95     2425.90     51.19 o 
   5   1   4      102.16       96.07     13.83 o 
   6   1   4       26.55       20.70     16.65 o 
   7   1   4      278.54      312.38     29.48 o 
   8   1   4      108.09       94.15     29.53 o 
   9   1   4       42.96        8.88     28.24 o 
  10   1   4       33.52      -15.96     28.37 o 
  11   1   4        4.67       -1.20     28.82 o 
  12   1   4       37.09      -10.14     29.72 o 
  13   1   4        1.01      -24.49     32.17 o 
 -14   2   4       31.35       43.42     30.45 o 
 -13   2   4        7.03        3.54     26.21 o 
 -12   2   4      194.12      189.89     40.16 o 
 -11   2   4      325.44      278.51     29.38 o 
 -10   2   4       33.54       12.18     23.77 o 
  -9   2   4      717.92      711.24     43.35 o 
  -8   2   4     1867.81     1946.60     59.50 o 
  -7   2   4       68.07       49.78     14.68 o 
  -6   2   4     3252.47     3373.57     65.79 o 
  -5   2   4     4719.29     4809.49     71.95 o 
  -4   2   4     1457.06     1540.19     32.90 o 
  -3   2   4     7274.43     7198.25     97.59 o 
  -2   2   4       64.70       63.43      9.51 o 
  -1   2   4      841.06      944.21     41.86 o 
   0   2   4       63.89       85.27     13.53 o 
   1   2   4      491.27      393.00     34.26 o 
   2   2   4     3559.64     3465.33     54.05 o 
   3   2   4        2.18       22.43      9.77 o 
   4   2   4     4838.52     4882.68     83.57 o 
   5   2   4     2219.09     2319.43     54.10 o 
   6   2   4     1068.25     1252.57     40.08 o 
   7   2   4     2555.73     2786.08     93.43 o 
   8   2   4      122.10      107.89     23.96 o 
   9   2   4      111.89       89.33     25.93 o 
  10   2   4      228.81      258.54     32.26 o 
  11   2   4       77.74       76.11     29.69 o 
  12   2   4        1.39       -4.33     27.93 o 
  13   2   4       79.52       59.72     32.37 o 
 -14   3   4        3.02       17.96     39.06 o 
 -13   3   4       15.58       36.94     29.16 o 
 -12   3   4        0.40      -23.89     23.89 o 
 -11   3   4        0.27       35.11     23.56 o 
 -10   3   4       41.50       25.10     22.35 o 
  -9   3   4       88.66      106.06     28.66 o 
  -8   3   4      237.10      269.70     20.16 o 
  -7   3   4        0.76      -13.16     19.05 o 
  -6   3   4      125.92      127.76     15.25 o 
  -5   3   4      155.69      152.35     14.67 o 
  -4   3   4       48.64       29.39     10.06 o 
  -3   3   4     3139.92     3249.08     56.52 o 
  -2   3   4     1696.95     1699.30     26.58 o 
  -1   3   4      370.30      358.12     20.07 o 
   0   3   4     6328.56     6598.13    119.12 o 
   1   3   4     3394.99     3319.65     64.01 o 
   2   3   4     6395.22     6220.33     77.67 o 
   3   3   4      105.15      129.58     14.37 o 
   4   3   4      583.23      630.86     22.25 o 
   5   3   4      254.50      231.26     20.33 o 
   6   3   4      306.68      308.84     32.94 o 
   7   3   4        1.30       11.10     18.94 o 
   8   3   4       48.34       49.84     22.45 o 
   9   3   4        3.57      -14.14     21.50 o 
  10   3   4       47.62       10.66     24.95 o 
  11   3   4       14.01       40.11     28.77 o 
  12   3   4       10.94      -11.65     30.02 o 
  13   3   4        3.64      -18.17     29.67 o 
 -14   4   4       80.26       69.67     34.49 o 
 -13   4   4        0.64       13.31     28.84 o 
 -12   4   4      253.16      274.82     32.68 o 
 -11   4   4      364.12      332.27     45.14 o 
 -10   4   4      167.42      148.67     36.22 o 
  -9   4   4      937.63      958.21     71.37 o 
  -8   4   4       93.14      101.20     33.21 o 
  -7   4   4      175.56      179.13     19.47 o 
  -6   4   4      596.42      574.37     21.42 o 
  -5   4   4      358.71      369.24     16.15 o 
  -4   4   4     1423.01     1423.25     33.66 o 
  -3   4   4       24.21       26.20      8.82 o 
  -2   4   4     4905.24     4990.44     68.92 o 
  -1   4   4     1804.88     1734.21     41.41 o 
   0   4   4    12089.54    12065.17    207.73 o 
   1   4   4    13544.18    13671.76    216.50 o 
   2   4   4      453.12      426.53     14.31 o 
   3   4   4     2443.58     2492.14     40.19 o 
   4   4   4       81.00       92.06     17.38 o 
   5   4   4       50.92       14.08     12.36 o 
   6   4   4       25.01       25.01     15.73 o 
   7   4   4        2.56       16.04     28.67 o 
   8   4   4      116.09      160.46     29.81 o 
   9   4   4       22.87       45.33     25.50 o 
  10   4   4      341.16      370.83     37.06 o 
  11   4   4      122.36      185.67     33.52 o 
  12   4   4       15.10       -9.59     29.24 o 
  13   4   4       36.57       24.91     39.63 o 
 -14   5   4        6.76      -46.49     51.01 o 
 -13   5   4        0.31       17.15     35.44 o 
 -12   5   4        3.46       -0.83     32.90 o 
 -11   5   4        3.12       31.41     28.63 o 
 -10   5   4       46.46       59.72     28.99 o 
  -9   5   4       19.49       13.63     19.26 o 
  -8   5   4       12.46       25.84     19.03 o 
  -7   5   4      527.26      597.60     30.88 o 
  -6   5   4      940.19      884.14     32.68 o 
  -5   5   4       17.02       20.68      8.95 o 
  -4   5   4     1552.05     1354.92     24.97 o 
  -3   5   4      354.47      360.79     14.46 o 
  -2   5   4     1675.33     1584.76     29.15 o 
  -1   5   4      282.67      300.82     18.64 o 
   0   5   4      414.09      426.27     22.69 o 
   1   5   4      268.79      256.48     20.00 o 
   2   5   4     1058.02     1001.81     32.32 o 
   3   5   4     1351.77     1252.22     27.05 o 
   4   5   4      417.46      428.66     21.07 o 
   5   5   4      377.71      392.58     24.87 o 
   6   5   4     1220.13     1214.11     36.74 o 
   7   5   4       10.46      -10.47     18.45 o 
   8   5   4      128.81      102.29     24.99 o 
   9   5   4        3.32      -23.12     23.12 o 
  10   5   4       35.33       28.46     27.52 o 
  11   5   4       19.03        8.06     43.29 o 
  12   5   4        0.13       -5.79     30.17 o 
  13   5   4        1.47      -15.47     36.49 o 
 -14   6   4       50.97       50.85     44.56 o 
 -13   6   4        5.35      -34.48     34.48 o 
 -12   6   4       50.36       65.63     36.46 o 
 -11   6   4       73.10       43.51     31.31 o 
 -10   6   4        0.42        9.67     27.97 o 
  -9   6   4      263.74      299.95     28.74 o 
  -8   6   4      923.23      901.03     39.17 o 
  -7   6   4       65.70       61.65     18.88 o 
  -6   6   4     2268.85     2245.74     54.03 o 
  -5   6   4     2854.28     2778.66     68.42 o 
  -4   6   4       44.88       30.27      9.45 o 
  -3   6   4     4825.09     4599.49     58.87 o 
  -2   6   4      220.63      215.86     10.98 o 
  -1   6   4      351.33      325.88     11.87 o 
   0   6   4       25.40       36.55     10.66 o 
   1   6   4      295.45      343.23     14.10 o 
   2   6   4     2179.61     2126.43     35.11 o 
   3   6   4       49.29       61.76      9.61 o 
   4   6   4     2403.03     2450.46     39.12 o 
   5   6   4     1626.19     1634.34     42.01 o 
   6   6   4      277.21      319.66     20.71 o 
   7   6   4      797.52      840.31     36.68 o 
   8   6   4       13.03      -16.17     16.17 o 
   9   6   4      164.64      135.50     21.10 o 
  10   6   4       79.56       32.16     20.17 o 
  11   6   4       47.23       35.67     29.83 o 
  12   6   4        1.11       -7.34     49.86 o 
  13   6   4       18.21        5.14     38.83 o 
 -14   7   4        1.45      -37.36     37.36 o 
 -13   7   4        1.17       -9.32     62.82 o 
 -12   7   4        1.15      -37.61     37.61 o 
 -11   7   4       26.50       40.18     33.57 o 
 -10   7   4       43.14       55.63     30.04 o 
  -9   7   4        9.29       31.08     21.75 o 
  -8   7   4        8.45        5.00     19.90 o 
  -7   7   4      106.99      109.48     21.94 o 
  -6   7   4       94.77       87.96     19.00 o 
  -5   7   4      951.20      886.93     50.27 o 
  -4   7   4       80.01       48.07     10.20 o 
  -3   7   4     2036.41     2148.49     32.24 o 
  -2   7   4     2018.50     2036.07     31.52 o 
  -1   7   4     2880.42     2900.39     39.87 o 
   0   7   4     3467.64     3431.62     42.66 o 
   1   7   4      170.38      156.18      9.57 o 
   2   7   4     2404.09     2443.16     35.21 o 
   3   7   4       10.60       11.95      8.72 o 
   4   7   4     1149.71     1127.80     26.63 o 
   5   7   4       96.12       91.46     14.30 o 
   6   7   4       19.94        9.31     13.86 o 
   7   7   4      122.96      114.84     18.00 o 
   8   7   4       12.44       11.69     16.63 o 
   9   7   4      165.92      156.23     23.09 o 
  10   7   4       45.77       24.21     22.97 o 
  11   7   4        0.34        2.34     22.32 o 
  12   7   4       15.64       13.67     39.65 o 
  13   7   4        0.28      -12.79     40.39 o 
 -13   8   4       12.92       -7.70     36.43 o 
 -12   8   4       82.78       84.30     37.96 o 
 -11   8   4       40.18        8.22     32.83 o 
 -10   8   4        4.41        6.89     23.83 o 
  -9   8   4      169.37      204.19     27.24 o 
  -8   8   4       40.79       33.73     20.73 o 
  -7   8   4      187.70      170.11     29.08 o 
  -6   8   4      118.32      115.09     19.85 o 
  -5   8   4      290.78      290.59     22.01 o 
  -4   8   4     1256.99     1350.55     37.51 o 
  -3   8   4       42.46       52.21     11.28 o 
  -2   8   4     4486.51     4623.19     61.84 o 
  -1   8   4     1947.81     2032.99     30.96 o 
   0   8   4     2016.83     1896.40     32.96 o 
   1   8   4     3188.50     3122.50     44.21 o 
   2   8   4       87.42       75.89     11.04 o 
   3   8   4     2660.39     2656.52     41.54 o 
   4   8   4      292.47      284.09     17.57 o 
   5   8   4       53.16       31.72     12.49 o 
   6   8   4        0.04       -3.32     14.92 o 
   7   8   4      148.20      139.39     19.03 o 
   8   8   4      201.64      217.43     24.11 o 
   9   8   4        0.81       19.51     19.36 o 
  10   8   4       92.61      126.17     26.60 o 
  11   8   4       26.65       29.49     36.06 o 
  12   8   4        7.83       -4.88     38.89 o 
 -13   9   4        4.36       -1.73     38.99 o 
 -12   9   4        0.29        8.27     44.25 o 
 -11   9   4       21.12       57.51     60.62 o 
 -10   9   4       47.65       38.36     27.48 o 
  -9   9   4      239.17      188.53     28.82 o 
  -8   9   4      207.54      213.53     27.77 o 
  -7   9   4       83.73      114.94     25.01 o 
  -6   9   4       64.15       39.58     17.63 o 
  -5   9   4      503.57      586.21     35.50 o 
  -4   9   4      494.06      517.09     29.37 o 
  -3   9   4      189.38      227.33     15.86 o 
  -2   9   4      382.00      374.20     17.03 o 
  -1   9   4        3.63        7.08      9.53 o 
   0   9   4      368.50      439.57     22.73 o 
   1   9   4     1422.12     1344.54     28.52 o 
   2   9   4      677.01      722.07     21.72 o 
   3   9   4      807.12      787.95     24.68 o 
   4   9   4      503.50      551.42     24.80 o 
   5   9   4      852.07      828.12     30.97 o 
   6   9   4      330.96      367.19     22.74 o 
   7   9   4       77.34      101.54     18.84 o 
   8   9   4      163.80      166.79     21.88 o 
   9   9   4       44.71       25.89     24.30 o 
  10   9   4        3.01      -24.11     24.11 o 
  11   9   4        1.16       12.10     26.78 o 
  12   9   4        0.99      -27.72     27.72 o 
 -13  10   4        5.24      -43.70     43.70 o 
 -12  10   4       41.51       -0.74     36.45 o 
 -11  10   4       39.85       -1.77     35.81 o 
 -10  10   4        2.66      -19.06     27.27 o 
  -9  10   4       86.60       41.25     27.38 o 
  -8  10   4      276.15      303.69     38.75 o 
  -7  10   4       80.81       38.77     18.44 o 
  -6  10   4      674.70      729.01     37.29 o 
  -5  10   4     1463.36     1379.03     45.17 o 
  -4  10   4      103.00      128.41     19.00 o 
  -3  10   4     1210.77     1163.02     34.34 o 
  -2  10   4       47.56       45.78     12.86 o 
  -1  10   4      119.06      129.91     14.63 o 
   0  10   4       23.40       22.65     12.01 o 
   1  10   4      161.27      149.70     13.90 o 
   2  10   4     1371.77     1268.92     30.23 o 
   3  10   4        5.46       37.61     12.89 o 
   4  10   4     2362.14     2395.22     48.91 o 
   5  10   4      649.12      730.62     29.95 o 
   6  10   4      400.84      443.13     24.72 o 
   7  10   4      936.17     1058.77     50.79 o 
   8  10   4       19.20       13.81     17.92 o 
   9  10   4       90.99       60.34     30.41 o 
  10  10   4       43.93       20.65     25.18 o 
  11  10   4        4.22      -12.11     28.12 o 
  12  10   4        4.90       36.61     29.72 o 
 -12  11   4       14.43        8.96     39.66 o 
 -11  11   4       12.03       -8.74     35.02 o 
 -10  11   4      103.64      111.10     33.73 o 
  -9  11   4        0.30       24.59     27.84 o 
  -8  11   4       62.66       17.33     22.82 o 
  -7  11   4       81.34       95.14     20.55 o 
  -6  11   4       92.98      110.86     23.84 o 
  -5  11   4        2.14       -2.11     18.69 o 
  -4  11   4        1.39      -14.11     14.11 o 
  -3  11   4      467.10      518.42     26.73 o 
  -2  11   4       80.13       65.14     16.00 o 
  -1  11   4     1598.95     1638.98     41.22 o 
   0  11   4     1333.27     1302.52     36.59 o 
   1  11   4      557.66      565.78     34.09 o 
   2  11   4     1466.72     1441.22     36.17 o 
   3  11   4      143.42       82.76     20.47 o 
   4  11   4      135.46      125.32     16.37 o 
   5  11   4       97.79       90.64     17.10 o 
   6  11   4        0.51        4.09     15.94 o 
   7  11   4       55.38       78.54     19.41 o 
   8  11   4        0.14        6.56     19.68 o 
   9  11   4       80.83       84.97     25.69 o 
  10  11   4       17.26       -3.69     24.49 o 
  11  11   4       19.92       -0.59     29.79 o 
 -12  12   4       34.83        0.96     40.34 o 
 -11  12   4       28.27      114.67     42.02 o 
 -10  12   4       16.49       53.58     30.82 o 
  -9  12   4       92.93       72.45     29.85 o 
  -8  12   4       33.01       52.31     25.11 o 
  -7  12   4       18.90       70.28     23.78 o 
  -6  12   4       30.33       47.67     22.06 o 
  -5  12   4       12.77       28.09     19.29 o 
  -4  12   4      340.85      372.29     26.23 o 
  -3  12   4      186.77      220.72     25.62 o 
  -2  12   4     1600.73     1595.98     43.11 o 
  -1  12   4      728.94      732.08     31.83 o 
   0  12   4     1236.92     1204.02     42.62 o 
   1  12   4     1762.94     1816.36     48.11 o 
   2  12   4      183.37      159.90     19.20 o 
   3  12   4      594.51      574.38     25.68 o 
   4  12   4       31.81       21.17     15.66 o 
   5  12   4       99.46       87.30     17.61 o 
   6  12   4        0.22       23.49     17.34 o 
   7  12   4        1.65       13.39     18.45 o 
   8  12   4       40.77       47.88     23.95 o 
   9  12   4        0.01       -9.07     24.08 o 
  10  12   4       62.74       53.12     28.02 o 
  11  12   4       21.61      136.54     44.13 o 
 -11  13   4        1.59       12.71     32.19 o 
 -10  13   4        8.11       29.55     31.43 o 
  -9  13   4       27.21       60.54     27.37 o 
  -8  13   4       43.40       13.82     23.21 o 
  -7  13   4      348.10      349.40     41.57 o 
  -6  13   4      302.20      291.31     32.42 o 
  -5  13   4      152.70      192.90     26.27 o 
  -4  13   4      493.69      473.58     36.52 o 
  -3  13   4       25.53       37.65     17.89 o 
  -2  13   4      479.85      524.84     34.01 o 
  -1  13   4      223.13      207.72     21.79 o 
   0  13   4      328.39      303.02     24.49 o 
   1  13   4       91.74      103.56     17.79 o 
   2  13   4       15.03       21.71     16.17 o 
   3  13   4      253.10      268.49     22.04 o 
   4  13   4      384.43      340.15     22.31 o 
   5  13   4      115.33      116.04     18.78 o 
   6  13   4      212.40      189.66     24.39 o 
   7  13   4        0.18      -20.10     20.28 o 
   8  13   4       51.32       59.89     24.86 o 
   9  13   4        0.53       -5.26     25.74 o 
  10  13   4        0.01      -25.81     25.81 o 
 -11  14   4       19.47       35.92     35.02 o 
 -10  14   4        2.83      -29.93     30.69 o 
  -9  14   4       13.57      -23.04     26.14 o 
  -8  14   4      165.76      195.80     31.18 o 
  -7  14   4       63.69       57.10     28.23 o 
  -6  14   4      288.34      328.57     34.59 o 
  -5  14   4      409.16      401.51     46.67 o 
  -4  14   4      131.81      114.36     26.76 o 
  -3  14   4      676.04      661.75     33.37 o 
  -2  14   4       28.34       -9.17     16.32 o 
  -1  14   4      216.22      209.23     24.95 o 
   0  14   4        0.29        7.54     15.40 o 
   1  14   4       10.33       32.69     15.14 o 
   2  14   4      139.31      135.04     22.40 o 
   3  14   4       48.55       50.31     16.78 o 
   4  14   4      398.54      396.54     29.13 o 
   5  14   4      191.45      180.91     28.40 o 
   6  14   4      174.39      136.60     24.33 o 
   7  14   4      218.06      165.09     26.72 o 
   8  14   4        8.62      -25.34     25.34 o 
   9  14   4       32.47      -14.03     26.31 o 
  10  14   4       35.43        1.79     27.94 o 
 -10  15   4       42.27       24.28     29.05 o 
  -9  15   4        2.24      -11.60     24.69 o 
  -8  15   4       78.15      124.42     30.42 o 
  -7  15   4        4.56      -31.38     31.38 o 
  -6  15   4       13.34      -24.38     24.38 o 
  -5  15   4        9.12        7.40     24.20 o 
  -4  15   4       10.91       28.74     29.48 o 
  -3  15   4      497.62      598.50     36.06 o 
  -2  15   4       68.74       78.51     22.06 o 
  -1  15   4      537.72      528.36     33.19 o 
   0  15   4      547.26      562.18     34.04 o 
   1  15   4      115.44      133.72     23.30 o 
   2  15   4      599.75      653.17     46.22 o 
   3  15   4        1.10      -19.38     19.38 o 
   4  15   4      110.57      146.37     27.22 o 
   5  15   4       18.74       54.73     21.67 o 
   6  15   4        1.32       21.18     22.03 o 
   7  15   4       59.06       38.37     24.20 o 
   8  15   4        0.01       32.19     24.97 o 
   9  15   4       32.97        8.65     26.31 o 
  -9  16   4       47.66       27.66     39.52 o 
  -8  16   4       10.30       25.07     35.14 o 
  -7  16   4       54.73       52.87     29.80 o 
  -6  16   4        3.11        5.91     29.87 o 
  -5  16   4        9.24        6.76     26.44 o 
  -4  16   4       35.17       96.87     28.41 o 
  -3  16   4       13.84       34.24     24.94 o 
  -2  16   4      278.88      333.98     30.45 o 
  -1  16   4      172.79      225.67     29.30 o 
   0  16   4      217.54      222.06     29.37 o 
   1  16   4      469.88      444.14     33.01 o 
   2  16   4       53.11       45.35     22.49 o 
   3  16   4      429.55      494.09     35.94 o 
   4  16   4        7.92        6.17     21.97 o 
   5  16   4       35.71       69.58     23.32 o 
   6  16   4        6.24       19.92     22.50 o 
   7  16   4        9.18       -4.84     23.74 o 
   8  16   4       10.59        7.04     25.09 o 
   9  16   4        1.94      -86.29     86.29 o 
  -9  17   4       15.46        5.95     31.79 o 
  -8  17   4        1.52      -20.39     30.90 o 
  -7  17   4       57.11       77.74     32.59 o 
  -6  17   4       15.43       43.50     29.07 o 
  -5  17   4      107.38       96.11     31.32 o 
  -4  17   4      225.42      210.30     39.74 o 
  -3  17   4       16.68       37.03     27.21 o 
  -2  17   4      157.12      111.17     25.41 o 
  -1  17   4        2.66       -7.68     22.30 o 
   0  17   4        3.46       -3.92     21.75 o 
   1  17   4      159.52      134.88     26.10 o 
   2  17   4       30.62       28.15     23.08 o 
   3  17   4      239.60      256.22     31.04 o 
   4  17   4       48.96       75.91     29.28 o 
   5  17   4       80.38       92.93     23.81 o 
   6  17   4      114.25       96.53     27.24 o 
   7  17   4        8.29        4.53     25.83 o 
   8  17   4       38.52       67.71     28.90 o 
  -8  18   4       30.48       74.37     35.82 o 
  -7  18   4        1.56      -12.74     30.14 o 
  -6  18   4       53.47       86.02     32.94 o 
  -5  18   4       92.31       37.76     34.18 o 
  -4  18   4       25.30        2.68     27.72 o 
  -3  18   4      156.18      152.20     32.12 o 
  -2  18   4       11.73       22.18     23.81 o 
  -1  18   4       64.56       70.75     25.87 o 
   0  18   4       22.66       18.33     23.29 o 
   1  18   4       26.91       38.62     24.63 o 
   2  18   4      150.45      111.07     45.68 o 
   3  18   4       16.94       18.80     25.57 o 
   4  18   4       76.09       52.73     25.63 o 
   5  18   4       86.44       73.10     27.96 o 
   6  18   4       10.22      -23.06     24.68 o 
   7  18   4       43.73       25.15     27.24 o 
  -6  19   4        6.29       -8.03     34.91 o 
  -5  19   4        2.46      -36.24     52.92 o 
  -4  19   4        1.45      -19.38     30.08 o 
  -3  19   4       86.25       89.10     39.58 o 
  -2  19   4       45.07       12.95     29.35 o 
  -1  19   4      165.22      212.77     42.83 o 
   0  19   4      129.51      175.78     30.48 o 
   1  19   4       72.45       69.40     26.65 o 
   2  19   4       74.08       99.89     28.82 o 
   3  19   4        2.03       36.80     29.47 o 
   4  19   4       11.04       42.60     27.13 o 
   5  19   4        0.17       10.56     27.72 o 
  -5  20   4        0.37      -30.83     30.83 o 
  -4  20   4       22.26       16.59     31.52 o 
  -3  20   4        7.58      -16.95     37.59 o 
  -2  20   4       62.32       35.26     31.47 o 
  -1  20   4       36.32       71.20     28.05 o 
   0  20   4      104.18      108.74     29.67 o 
   1  20   4       94.15       93.36     29.74 o 
   2  20   4        9.58       49.19     28.03 o 
   3  20   4       55.74       60.32     28.62 o 
   4  20   4        0.23       -4.80     26.10 o 
  -2  21   4        9.81      -33.02     33.02 o 
  -1  21   4        9.22       26.60     31.89 o 
   0  21   4       13.87        0.45     28.69 o 
   1  21   4        2.88       15.93     28.30 o 
 -14   1   5       18.67      -70.14     70.14 o 
 -13   1   5        0.81      -42.43     42.43 o 
 -12   1   5       35.88      -80.48     80.48 o 
 -11   1   5       20.38       -2.22     69.64 o 
 -10   1   5        4.83       50.29     54.41 o 
  -9   1   5      307.15      298.95     78.57 o 
  -8   1   5      479.28      430.85     64.01 o 
  -7   1   5       42.77      -18.95     44.87 o 
  -6   1   5      174.00      227.73     46.07 o 
  -5   1   5     1423.84     1458.94     71.12 o 
  -4   1   5     1251.00     1233.72     36.42 o 
  -3   1   5      413.26      501.05     25.50 o 
  -2   1   5     1845.52     1895.75     31.85 o 
  -1   1   5      139.90      115.21     10.74 o 
   0   1   5      396.94      382.32     15.59 o 
   1   1   5     4831.65     4648.34     75.94 o 
   2   1   5      811.65      851.81     23.45 o 
   3   1   5      438.62      422.10     19.83 o 
   4   1   5     1779.82     1723.64     45.84 o 
   5   1   5      503.30      548.57     36.51 o 
   6   1   5      209.96      246.93     40.20 o 
   7   1   5      328.24      385.05     35.36 o 
   8   1   5       45.17       67.32     28.50 o 
   9   1   5       24.67      -11.36     26.94 o 
  10   1   5      132.72      104.32     47.24 o 
  11   1   5       99.51       70.11     32.92 o 
  12   1   5        0.23      -21.75     32.39 o 
  13   1   5       27.82      -15.65     55.16 o 
 -14   2   5        0.97      -18.80     55.76 o 
 -13   2   5        8.58       51.40     49.20 o 
 -12   2   5        4.20      -10.68     43.43 o 
 -11   2   5       39.76       69.94     43.13 o 
 -10   2   5      280.79      262.10     43.02 o 
  -9   2   5       77.79       98.76     33.91 o 
  -8   2   5        0.02        1.87     25.39 o 
  -7   2   5        7.28       35.52     24.20 o 
  -6   2   5        6.05        0.58     13.11 o 
  -5   2   5       58.60       18.69     16.86 o 
  -4   2   5       60.36       60.39     13.62 o 
  -3   2   5        1.37       -1.30      7.69 o 
  -2   2   5       60.96       59.43      8.53 o 
  -1   2   5      276.36      331.91     19.98 o 
   0   2   5      765.71      906.72     40.17 o 
   1   2   5        1.45       -3.59      8.69 o 
   2   2   5       35.19       21.36      8.37 o 
   3   2   5        0.46       -3.48     10.35 o 
   4   2   5       11.89       12.52     13.98 o 
   5   2   5       36.66       37.69     18.12 o 
   6   2   5      135.53      148.98     24.56 o 
   7   2   5       20.95      -22.02     24.95 o 
   8   2   5       63.78       43.13     26.90 o 
   9   2   5       38.69       50.08     29.14 o 
  10   2   5       40.72       10.82     37.38 o 
  11   2   5        0.30       41.51     35.17 o 
  12   2   5        0.16      -26.23     37.76 o 
  13   2   5        2.02       35.24     37.49 o 
 -14   3   5       21.73       30.00     84.43 o 
 -13   3   5        0.07        4.58     44.54 o 
 -12   3   5       95.44       81.73     43.94 o 
 -11   3   5      194.52      178.08     45.77 o 
 -10   3   5       20.03       52.91     35.92 o 
  -9   3   5       23.61       29.69     49.53 o 
  -8   3   5      148.72      168.53     34.67 o 
  -7   3   5       62.20       52.33     27.36 o 
  -6   3   5      785.13      828.47     37.15 o 
  -5   3   5      919.94      937.17     31.01 o 
  -4   3   5      178.48      170.74     20.27 o 
  -3   3   5      227.18      212.92     10.61 o 
  -2   3   5     1625.16     1674.39     28.19 o 
  -1   3   5      471.27      524.96     43.12 o 
   0   3   5      750.08      798.08     37.61 o 
   1   3   5     1391.99     1471.19     48.85 o 
   2   3   5      266.13      269.52     12.76 o 
   3   3   5       14.62        7.15     11.71 o 
   4   3   5      670.35      609.19     25.16 o 
   5   3   5       12.56      -13.21     13.21 o 
   6   3   5      371.21      346.69     30.68 o 
   7   3   5      383.90      403.43     40.42 o 
   8   3   5      136.28      129.56     28.77 o 
   9   3   5        0.10       12.25     27.92 o 
  10   3   5       49.66       31.60     31.70 o 
  11   3   5       16.37       23.85     32.60 o 
  12   3   5        0.92       30.92     39.07 o 
  13   3   5        4.07       12.08     37.11 o 
 -14   4   5        0.03      -17.35     64.17 o 
 -13   4   5        3.35      -30.85     84.05 o 
 -12   4   5        6.51      -53.37     53.37 o 
 -11   4   5       11.62      -27.54     72.56 o 
 -10   4   5       82.29       37.33     35.12 o 
  -9   4   5       38.54       50.36     33.24 o 
  -8   4   5        7.00      -32.90     32.90 o 
  -7   4   5       12.67       13.50     22.34 o 
  -6   4   5       21.45        2.24     17.74 o 
  -5   4   5      152.36      155.78     18.01 o 
  -4   4   5        0.62       13.27     11.24 o 
  -3   4   5      187.19      183.50     11.04 o 
  -2   4   5       36.50       29.87      7.95 o 
  -1   4   5        4.16       13.82     15.33 o 
   0   4   5       57.82       51.52     13.92 o 
   1   4   5       22.44       25.43     12.82 o 
   2   4   5      353.89      384.57     14.50 o 
   3   4   5      141.94      120.95     12.67 o 
   4   4   5        6.61       22.09     13.22 o 
   5   4   5      243.94      244.44     22.43 o 
   6   4   5        4.56       20.59     21.64 o 
   7   4   5        0.27      -21.79     21.79 o 
   8   4   5        0.52       -7.71     25.30 o 
   9   4   5        0.59       18.22     27.96 o 
  10   4   5        7.23       24.63     31.97 o 
  11   4   5        4.05        5.72     34.30 o 
  12   4   5        0.86      -19.09     35.68 o 
 -13   5   5        0.29       44.06     52.62 o 
 -12   5   5       89.20       97.60     46.04 o 
 -11   5   5      231.04      266.70     48.23 o 
 -10   5   5        3.16       -2.89     35.02 o 
  -9   5   5      161.97      186.88     39.53 o 
  -8   5   5      595.66      612.57     50.03 o 
  -7   5   5      200.99      165.91     37.68 o 
  -6   5   5      388.74      384.22     29.95 o 
  -5   5   5      720.86      758.11     47.50 o 
  -4   5   5       30.97       41.15     12.83 o 
  -3   5   5      952.01     1027.27     22.47 o 
  -2   5   5     2512.43     2557.49     41.15 o 
  -1   5   5     1004.75      991.88     41.06 o 
   0   5   5      253.67      230.87     25.63 o 
   1   5   5      467.99      441.30     24.59 o 
   2   5   5      142.90      151.73     15.87 o 
   3   5   5      222.25      230.13     16.12 o 
   4   5   5      763.94      802.92     27.15 o 
   5   5   5      137.28      158.91     18.65 o 
   6   5   5      424.35      403.02     33.90 o 
   7   5   5      370.16      340.51     32.98 o 
   8   5   5      263.95      182.96     31.66 o 
   9   5   5        0.05        8.79     29.28 o 
  10   5   5       65.86       73.42     33.83 o 
  11   5   5       26.22       88.04     35.41 o 
  12   5   5        0.04       11.51     36.14 o 
 -13   6   5       14.48       33.82     52.74 o 
 -12   6   5        7.59       -1.16     27.68 o 
 -11   6   5        0.11        3.45     25.07 o 
 -10   6   5        0.45      -18.25     27.74 o 
  -9   6   5       14.66        0.63     20.30 o 
  -8   6   5       42.20       27.90     30.73 o 
  -7   6   5       71.17       99.87     23.27 o 
  -6   6   5       14.01       24.65     27.11 o 
  -5   6   5        0.67       32.85     17.75 o 
  -4   6   5      334.83      303.68     18.74 o 
  -3   6   5      105.21      130.52     12.05 o 
  -2   6   5        0.94        0.10      8.63 o 
  -1   6   5       20.60       11.40     38.50 o 
   0   6   5      175.89      148.11     18.13 o 
   1   6   5        6.01       -5.43     13.29 o 
   2   6   5       15.48        0.60      9.32 o 
   3   6   5        2.27        4.84     11.19 o 
   4   6   5        1.65       -5.34     13.11 o 
   5   6   5       18.05        1.84     15.17 o 
   6   6   5      432.16      439.70     27.51 o 
   7   6   5      239.44      282.80     25.69 o 
   8   6   5        0.76       17.71     26.53 o 
   9   6   5       13.34       55.43     31.53 o 
  10   6   5        0.86      -14.01     30.23 o 
  11   6   5        4.66      -32.95     32.95 o 
  12   6   5        3.67      -17.92     31.19 o 
 -13   7   5        0.00       -9.07     31.25 o 
 -12   7   5       24.50       62.04     55.76 o 
 -11   7   5      127.97       87.44     34.51 o 
 -10   7   5        0.30      -27.93     51.00 o 
  -9   7   5      366.29      425.66     52.46 o 
  -8   7   5      659.41      677.67     34.61 o 
  -7   7   5       75.69       84.43     18.74 o 
  -6   7   5      128.23       94.38     15.62 o 
  -5   7   5      982.68      854.16     38.96 o 
  -4   7   5        2.47       -2.32     14.29 o 
  -3   7   5      645.35      591.18     20.98 o 
  -2   7   5      448.54      457.26     17.81 o 
  -1   7   5      133.90      151.54     13.29 o 
   0   7   5      222.21      246.10     11.82 o 
   1   7   5      171.46      212.56     12.86 o 
   2   7   5       26.15       23.93     10.37 o 
   3   7   5      409.63      418.48     19.42 o 
   4   7   5      296.82      300.77     22.04 o 
   5   7   5      795.20      867.90     33.65 o 
   6   7   5       17.50       -5.16     16.83 o 
   7   7   5      177.49      157.51     23.40 o 
   8   7   5       86.31      111.16     26.21 o 
   9   7   5       13.97        3.75     24.91 o 
  10   7   5      103.57      109.21     31.67 o 
  11   7   5       28.44       22.08     31.10 o 
  12   7   5        0.27      -34.78     40.62 o 
 -13   8   5        7.66       20.95     35.24 o 
 -12   8   5        1.86       21.24     34.02 o 
 -11   8   5        1.41      -15.78     30.16 o 
 -10   8   5       10.41      -39.19     39.19 o 
  -9   8   5        0.31       39.61     26.17 o 
  -8   8   5       67.93       31.79     20.72 o 
  -7   8   5       59.67       99.03     20.66 o 
  -6   8   5        1.32        6.88     15.60 o 
  -5   8   5        3.85        2.39     16.39 o 
  -4   8   5      243.46      300.25     22.12 o 
  -3   8   5       76.76       92.59     12.59 o 
  -2   8   5       43.58       26.42     10.39 o 
  -1   8   5       27.46        8.46     11.56 o 
   0   8   5       41.14       36.21      9.86 o 
   1   8   5       50.34       42.66     10.55 o 
   2   8   5      448.13      427.32     20.02 o 
   3   8   5      766.41      776.32     24.86 o 
   4   8   5       36.08       32.06     19.58 o 
   5   8   5        1.25       -7.41     15.52 o 
   6   8   5       98.98       54.67     19.55 o 
   7   8   5        0.87       -1.14     19.06 o 
   8   8   5        2.29      -20.53     20.53 o 
   9   8   5        6.16       15.56     26.43 o 
  10   8   5        2.91       32.34     32.96 o 
  11   8   5        0.06      -34.52     34.52 o 
  12   8   5       13.44       -6.56     47.32 o 
 -12   9   5       54.22       20.76     34.82 o 
 -11   9   5       76.17       70.29     35.11 o 
 -10   9   5        4.76      -25.23     36.08 o 
  -9   9   5       88.77      201.10     72.28 o 
  -8   9   5      137.15      174.13     26.35 o 
  -7   9   5       45.66       27.24     20.88 o 
  -6   9   5       61.07       47.31     20.31 o 
  -5   9   5      249.87      303.45     26.01 o 
  -4   9   5       65.75       49.87     22.57 o 
  -3   9   5        2.22        2.29     17.05 o 
  -2   9   5      113.17      105.15     11.30 o 
  -1   9   5       30.39       14.35      9.71 o 
   0   9   5       42.01       21.39     13.94 o 
   1   9   5      454.57      418.55     18.81 o 
   2   9   5      537.23      563.22     21.03 o 
   3   9   5      292.82      282.09     26.93 o 
   4   9   5      120.78       91.65     16.82 o 
   5   9   5      103.66       79.99     19.15 o 
   6   9   5        1.83       21.49     17.94 o 
   7   9   5       51.62       41.64     20.80 o 
   8   9   5       31.98       17.52     22.89 o 
   9   9   5        2.71      -22.83     22.83 o 
  10   9   5       27.84        0.75     28.93 o 
  11   9   5       17.80       46.06     37.77 o 
 -12  10   5        0.80      -35.36     35.36 o 
 -11  10   5        5.93       27.89     36.05 o 
 -10  10   5       16.40      -24.47     31.34 o 
  -9  10   5        2.04       40.62     31.92 o 
  -8  10   5        1.50       -7.43     22.47 o 
  -7  10   5       69.09       68.65     23.20 o 
  -6  10   5        7.14      -17.97     17.97 o 
  -5  10   5       16.49       28.77     20.04 o 
  -4  10   5       13.53       13.48     16.57 o 
  -3  10   5      129.42      145.35     21.03 o 
  -2  10   5       16.42        7.82     13.85 o 
  -1  10   5      380.80      427.54     20.34 o 
   0  10   5      191.56      215.42     17.88 o 
   1  10   5        0.03       22.10     11.07 o 
   2  10   5       36.17       42.94     16.46 o 
   3  10   5      132.10      126.25     14.77 o 
   4  10   5       53.38       60.07     15.50 o 
   5  10   5       36.53       31.03     14.40 o 
   6  10   5        1.72       -7.04     15.99 o 
   7  10   5       17.83       -9.49     16.23 o 
   8  10   5        3.11        7.84     22.38 o 
   9  10   5       49.63       59.20     25.56 o 
  10  10   5        0.43       17.14     34.33 o 
  11  10   5        0.68        8.51     36.09 o 
 -12  11   5       38.12       43.88     39.08 o 
 -11  11   5       34.76       -6.36     36.14 o 
 -10  11   5        0.83      -28.92     40.78 o 
  -9  11   5       29.95       39.74     28.25 o 
  -8  11   5       60.85       34.47     25.01 o 
  -7  11   5        4.73       18.80     21.14 o 
  -6  11   5      175.26      152.46     25.09 o 
  -5  11   5      115.89       85.92     20.02 o 
  -4  11   5       12.62        6.93     23.24 o 
  -3  11   5      198.49      122.11     25.93 o 
  -2  11   5      432.29      483.01     26.12 o 
  -1  11   5       33.08       55.84     18.40 o 
   0  11   5       70.31       59.11     19.31 o 
   1  11   5      188.10      186.51     19.63 o 
   2  11   5      128.22      120.52     15.40 o 
   3  11   5        5.69       12.72     13.31 o 
   4  11   5       76.06       67.99     15.58 o 
   5  11   5       58.23       16.88     14.38 o 
   6  11   5       14.95        1.72     10.46 o 
   7  11   5      138.02      128.75     20.04 o 
   8  11   5       55.58       50.17     21.67 o 
   9  11   5        2.03      -19.50     26.98 o 
  10  11   5       25.16       70.85     35.48 o 
 -11  12   5        1.86      -12.53     38.04 o 
 -10  12   5       11.67      -18.23     34.40 o 
  -9  12   5        2.43        4.33     27.49 o 
  -8  12   5        1.91       14.82     26.91 o 
  -7  12   5       76.39       82.15     23.73 o 
  -6  12   5      128.53      186.66     28.00 o 
  -5  12   5       16.98       -5.89     16.08 o 
  -4  12   5       16.69       31.51     21.01 o 
  -3  12   5       11.63       30.19     20.14 o 
  -2  12   5        6.05       23.76     16.40 o 
  -1  12   5      187.23      200.75     20.84 o 
   0  12   5      325.82      333.27     32.79 o 
   1  12   5        5.23       13.32     15.40 o 
   2  12   5       20.44       12.82     13.93 o 
   3  12   5      104.38       91.83     16.00 o 
   4  12   5        6.87        3.30     14.03 o 
   5  12   5      167.39      136.00     20.73 o 
   6  12   5        1.29        6.38     16.46 o 
   7  12   5       13.54        3.64     19.12 o 
   8  12   5        0.38       18.12     21.88 o 
   9  12   5        6.54      -14.66     22.70 o 
  10  12   5        6.94       38.42     31.78 o 
 -11  13   5        5.46       37.81     40.12 o 
 -10  13   5        0.19       45.48     45.31 o 
  -9  13   5       37.80       15.50     29.45 o 
  -8  13   5       74.84       52.19     29.12 o 
  -7  13   5       12.53       56.40     22.49 o 
  -6  13   5       90.26       78.97     22.76 o 
  -5  13   5       78.21      114.50     24.40 o 
  -4  13   5       23.93       19.48     23.25 o 
  -3  13   5      148.70      173.49     24.86 o 
  -2  13   5      323.51      270.24     24.04 o 
  -1  13   5       28.69        3.45     17.01 o 
   0  13   5       21.58        7.70     17.23 o 
   1  13   5      268.07      228.92     21.27 o 
   2  13   5      107.65       98.84     19.09 o 
   3  13   5        3.27       -0.34     15.10 o 
   4  13   5      273.32      241.17     22.72 o 
   5  13   5        9.02       20.06     17.30 o 
   6  13   5        4.88       13.72     18.67 o 
   7  13   5       47.02       35.35     22.21 o 
   8  13   5       24.91       33.18     24.62 o 
   9  13   5        1.49      -23.96     23.96 o 
  10  13   5       12.87       45.59    132.29 o 
 -10  14   5       22.39       23.57     52.33 o 
  -9  14   5       29.97        8.26     35.90 o 
  -8  14   5        3.39       18.11     27.18 o 
  -7  14   5       18.09        7.96     26.87 o 
  -6  14   5       67.15       89.04     28.33 o 
  -5  14   5        0.19       -3.11     24.86 o 
  -4  14   5      211.46      156.09     25.91 o 
  -3  14   5      217.25      259.96     29.15 o 
  -2  14   5        3.82       16.47     21.38 o 
  -1  14   5       60.60       74.49     20.38 o 
   0  14   5       54.19       35.09     19.24 o 
   1  14   5        5.26       -3.99     16.80 o 
   2  14   5       54.01      100.76     27.07 o 
   3  14   5        2.42      -10.83     14.63 o 
   4  14   5       11.97        4.25     14.55 o 
   5  14   5        9.90       -9.75     13.58 o 
   6  14   5      107.70      102.26     23.70 o 
   7  14   5       47.87       39.34     24.02 o 
   8  14   5       12.15        3.99     24.49 o 
   9  14   5       23.78       10.47     26.89 o 
  -9  15   5       20.83       29.43     31.86 o 
  -8  15   5       14.47      -11.06     24.86 o 
  -7  15   5        5.30      -20.87     25.12 o 
  -6  15   5       72.93       61.25     28.79 o 
  -5  15   5       87.79       92.99     28.53 o 
  -4  15   5       11.97       15.53     22.80 o 
  -3  15   5       15.44       25.55     32.21 o 
  -2  15   5        7.88       32.03     29.37 o 
  -1  15   5       12.74        4.13     19.73 o 
   0  15   5      147.74      120.91     27.19 o 
   1  15   5       52.18       70.23     20.08 o 
   2  15   5       19.92       39.59     21.02 o 
   3  15   5        0.91      -14.65     21.33 o 
   4  15   5       35.24        1.22     18.80 o 
   5  15   5       14.41       29.09     20.35 o 
   6  15   5        1.65       13.13     21.60 o 
   7  15   5        8.93       -8.35     22.97 o 
   8  15   5        0.94       23.72     26.25 o 
  -9  16   5        5.10        2.45     32.88 o 
  -8  16   5        0.07       -8.21     25.59 o 
  -7  16   5        0.55      -28.19     28.19 o 
  -6  16   5       14.99       -2.19     27.46 o 
  -5  16   5        0.27       -8.35     26.69 o 
  -4  16   5       47.92       52.03     31.90 o 
  -3  16   5       25.80        1.43     19.78 o 
  -2  16   5       26.70       52.94     25.68 o 
  -1  16   5        2.41      -20.93     20.93 o 
   0  16   5       18.53       24.00     25.26 o 
   1  16   5       13.08       25.27     23.34 o 
   2  16   5       76.81       38.30     24.07 o 
   3  16   5       41.85       45.04     23.75 o 
   4  16   5        3.91        6.82     14.36 o 
   5  16   5       49.70       65.06     23.19 o 
   6  16   5       16.08        0.26     22.91 o 
   7  16   5        2.04       29.77     25.11 o 
  -8  17   5        2.62       -6.52     27.73 o 
  -7  17   5        0.55       23.44     31.50 o 
  -6  17   5        5.18       10.33     38.35 o 
  -5  17   5       21.66       -0.67     34.23 o 
  -4  17   5       16.54       50.66     29.71 o 
  -3  17   5        0.30       -1.03     27.44 o 
  -2  17   5       11.20       23.56     17.66 o 
  -1  17   5       50.01       33.72     21.65 o 
   0  17   5        1.83      -17.01     25.76 o 
   1  17   5      113.69      112.69     26.72 o 
   2  17   5       14.94       10.14     21.07 o 
   3  17   5       44.21       11.43     27.76 o 
   4  17   5       66.50       52.78     25.36 o 
   5  17   5        0.51       -3.81     23.22 o 
   6  17   5        7.11       15.65     24.22 o 
  -7  18   5       16.19      -80.10     80.10 o 
  -6  18   5       10.38       22.93     32.28 o 
  -5  18   5        4.33       16.70     29.83 o 
  -4  18   5        4.59      -26.58     27.81 o 
  -3  18   5       29.42       -2.71     28.21 o 
  -2  18   5        0.06        3.48     27.71 o 
  -1  18   5       54.71       10.47     29.98 o 
   0  18   5       11.86      -13.06     18.06 o 
   1  18   5        0.16      -21.74     22.53 o 
   2  18   5        2.51       42.04     24.25 o 
   3  18   5        5.70       21.77     25.48 o 
   4  18   5        6.71        8.81     26.18 o 
   5  18   5        0.75       23.19     27.65 o 
  -5  19   5        5.15      -20.20     30.26 o 
  -4  19   5        0.06        2.47     31.33 o 
  -3  19   5       27.81       27.01     31.20 o 
  -2  19   5       35.11       24.43     29.89 o 
  -1  19   5        4.67       20.26     29.53 o 
   0  19   5        1.83        4.94     28.48 o 
   1  19   5        0.34       12.17     26.15 o 
   2  19   5        3.14       45.42     27.05 o 
   3  19   5        4.50       27.55     26.84 o 
   4  19   5        0.01       18.61     26.67 o 
  -3  20   5        5.50      -38.10     70.87 o 
  -2  20   5        1.05      -20.69     29.77 o 
  -1  20   5       25.05       39.06     33.24 o 
   0  20   5       33.78       59.59     32.73 o 
   1  20   5        7.34       20.21     27.86 o 
 -13   0   6        0.64       -4.16     99.53 o 
 -12   0   6       40.38      -10.83     92.83 o 
 -11   0   6       91.99      -15.65     81.09 o 
 -10   0   6        0.62      111.80     86.32 o 
  -9   0   6      395.18      477.61     95.76 o 
  -8   0   6      107.53       82.47     66.38 o 
  -7   0   6       27.14       -2.88     58.33 o 
  -6   0   6       19.15       53.52     58.47 o 
  -5   0   6      171.78       48.80     29.47 o 
  -4   0   6        5.78       31.89     40.28 o 
  -3   0   6        1.56       31.16     15.18 o 
  -2   0   6      554.44      570.43     26.68 o 
  -1   0   6     2505.54     2435.41     68.34 o 
   0   0   6       58.40       77.78     20.16 o 
   1   0   6     1096.89     1076.24     86.29 o 
   2   0   6      258.23      221.44     21.77 o 
   3   0   6     1567.73     1493.80     61.09 o 
   4   0   6       63.98      200.94     51.43 o 
   5   0   6      147.24      197.56     45.22 o 
   6   0   6        6.71       50.43     31.30 o 
   7   0   6       36.00       85.36     37.30 o 
   8   0   6       55.41       69.56     44.31 o 
   9   0   6        5.82       10.38     41.68 o 
  10   0   6       39.53       22.09     43.60 o 
  11   0   6       85.25       92.04     52.45 o 
  12   0   6        4.52      108.88     85.34 o 
 -13   1   6        1.11       25.04     67.78 o 
 -12   1   6        1.94      -60.26     60.26 o 
 -11   1   6        4.82        5.26     60.59 o 
 -10   1   6       18.51        8.44     76.62 o 
  -9   1   6        4.43       -4.54     47.87 o 
  -8   1   6       34.16      -18.24     59.20 o 
  -7   1   6        0.71       -4.02     37.94 o 
  -6   1   6       32.60       70.44     42.90 o 
  -5   1   6      346.50      344.84     45.07 o 
  -4   1   6      588.13      594.26     32.13 o 
  -3   1   6       35.25       32.72     12.14 o 
  -2   1   6      471.52      451.04     16.66 o 
  -1   1   6       41.24       29.28     19.01 o 
   0   1   6      549.72      493.39     29.27 o 
   1   1   6        0.80        5.30     14.52 o 
   2   1   6      336.42      361.10     18.53 o 
   3   1   6       11.77       20.61     13.80 o 
   4   1   6       74.16       72.28     16.16 o 
   5   1   6      280.38      283.89     43.94 o 
   6   1   6       84.64       97.27     24.60 o 
   7   1   6        1.33        4.74     23.88 o 
   8   1   6       45.46       53.29     38.95 o 
   9   1   6        2.67       -1.02     28.81 o 
  10   1   6        5.27      -12.12     54.65 o 
  11   1   6        0.01      -14.17     31.86 o 
  12   1   6        1.93      -11.05     35.96 o 
 -13   2   6        0.73      -50.49    120.70 o 
 -12   2   6       60.48      -42.90     63.53 o 
 -11   2   6       87.20      178.81     86.66 o 
 -10   2   6       27.93      -24.11     94.00 o 
  -9   2   6       25.30      188.37     87.48 o 
  -8   2   6      327.35      356.57     86.38 o 
  -7   2   6      138.86      153.01     94.13 o 
  -6   2   6      225.48      137.60     80.06 o 
  -5   2   6     1329.89     1340.47     73.38 o 
  -4   2   6       74.96       60.14     16.52 o 
  -3   2   6      569.01      582.56     26.86 o 
  -2   2   6      199.92      210.78     14.01 o 
  -1   2   6       84.13       75.66     12.91 o 
   0   2   6       94.50       88.50     16.18 o 
   1   2   6      166.28      182.85     24.24 o 
   2   2   6      701.35      687.74     32.79 o 
   3   2   6      657.37      735.75     29.76 o 
   4   2   6      340.85      321.90     33.48 o 
   5   2   6      962.78     1014.21     42.22 o 
   6   2   6        1.22       25.51     11.68 o 
   7   2   6      397.82      425.73     52.26 o 
   8   2   6      152.11      145.82     31.33 o 
   9   2   6        7.41      -29.15     29.15 o 
  10   2   6       18.26       -0.44     35.95 o 
  11   2   6       15.35       19.08     35.66 o 
  12   2   6        1.30        3.66     35.22 o 
 -13   3   6        4.34       69.47     73.41 o 
 -12   3   6       11.43      -26.52     63.19 o 
 -11   3   6        0.84      -55.22     55.22 o 
 -10   3   6       13.47      -57.11     57.11 o 
  -9   3   6        1.33      -33.15     47.38 o 
  -8   3   6       13.70       -6.16     65.63 o 
  -7   3   6        9.50       52.06     59.75 o 
  -6   3   6       23.10       39.02     27.44 o 
  -5   3   6       11.78       50.27     59.95 o 
  -4   3   6      150.60      105.34     21.60 o 
  -3   3   6     1502.21     1606.30     39.34 o 
  -2   3   6      715.10      776.75     24.45 o 
  -1   3   6      447.35      480.95     25.97 o 
   0   3   6      702.20      649.12     62.41 o 
   1   3   6       71.16       60.77     16.19 o 
   2   3   6      457.26      513.65     22.97 o 
   3   3   6       15.74        9.03     18.41 o 
   4   3   6      216.50      202.57     22.35 o 
   5   3   6      198.92      208.52     23.87 o 
   6   3   6      215.32      239.32     27.92 o 
   7   3   6      143.70      140.44     28.38 o 
   8   3   6       27.08       29.81     29.02 o 
   9   3   6        0.29       37.54     30.65 o 
  10   3   6        2.76       18.53     32.14 o 
  11   3   6        1.24      -26.74     34.16 o 
  12   3   6        1.82      -29.31     36.34 o 
 -13   4   6        1.45       54.05     73.07 o 
 -12   4   6       46.56       52.83     69.63 o 
 -11   4   6      160.37       75.33     65.94 o 
 -10   4   6       14.12      -52.12     52.12 o 
  -9   4   6      117.38      108.45     55.39 o 
  -8   4   6      190.70      208.22     91.33 o 
  -7   4   6        6.10       22.97     41.20 o 
  -6   4   6      192.18       69.20     42.90 o 
  -5   4   6        2.24      -20.66     20.66 o 
  -4   4   6      543.94      616.60     29.10 o 
  -3   4   6      199.49      218.59     18.07 o 
  -2   4   6     1120.29     1185.32     28.83 o 
  -1   4   6     1396.19     1500.39     71.12 o 
   0   4   6      559.46      556.75     34.43 o 
   1   4   6     4008.71     4112.29     97.20 o 
   2   4   6      624.29      691.38     34.20 o 
   3   4   6      536.04      531.55     24.33 o 
   4   4   6      347.51      339.77     36.12 o 
   5   4   6      137.81      161.44     23.49 o 
   6   4   6       16.71       15.45     13.79 o 
   7   4   6        5.08        1.42     22.58 o 
   8   4   6      107.56       81.22     29.62 o 
   9   4   6       17.06      -14.32     28.62 o 
  10   4   6       25.67       62.12     33.45 o 
  11   4   6       36.78       78.58     36.24 o 
 -13   5   6        3.12       80.54     49.38 o 
 -12   5   6        0.51       32.02     66.17 o 
 -11   5   6        3.73      -56.34     56.34 o 
 -10   5   6        0.08      -39.52     54.73 o 
  -9   5   6       65.73       63.01     54.42 o 
  -8   5   6        2.90       50.74     47.98 o 
  -7   5   6      125.21      158.54     48.98 o 
  -6   5   6      777.85      696.76     66.25 o 
  -5   5   6       10.84       -8.45     23.50 o 
  -4   5   6      202.26      231.78     24.22 o 
  -3   5   6       34.51       41.82     14.95 o 
  -2   5   6     1083.11     1046.02     25.67 o 
  -1   5   6       42.22       68.46     21.39 o 
   0   5   6      149.27      180.69     24.80 o 
   1   5   6       76.01       60.12     23.17 o 
   2   5   6        6.19        7.01     10.72 o 
   3   5   6      277.78      315.16     20.02 o 
   4   5   6      954.69      965.78     35.66 o 
   5   5   6        0.21      -15.60     18.50 o 
   6   5   6       70.15       66.71     22.48 o 
   7   5   6        3.51      -16.17     18.44 o 
   8   5   6       70.19       60.63     28.65 o 
   9   5   6        0.98       25.99     30.32 o 
  10   5   6        0.03      -20.50     31.58 o 
  11   5   6        0.96       68.09     69.81 o 
 -13   6   6        3.02      -49.68     49.68 o 
 -12   6   6        2.58      -48.84     52.73 o 
 -11   6   6       18.84       23.60     39.16 o 
 -10   6   6        4.21      -52.96     56.12 o 
  -9   6   6        2.47      -49.91     49.91 o 
  -8   6   6      263.70      224.43     80.62 o 
  -7   6   6      433.64      367.14     93.45 o 
  -6   6   6      188.41      253.35     84.82 o 
  -5   6   6      472.47      482.23     40.50 o 
  -4   6   6        2.72       -6.27     17.40 o 
  -3   6   6     1046.69      977.57     39.62 o 
  -2   6   6      385.90      369.64     17.52 o 
  -1   6   6      108.79      115.63     22.88 o 
   0   6   6       63.99       85.37     23.83 o 
   1   6   6       50.39       38.25     21.52 o 
   2   6   6      313.27      335.80     20.97 o 
   3   6   6      344.21      339.63     31.59 o 
   4   6   6      567.68      591.91     32.83 o 
   5   6   6      501.93      554.11     31.63 o 
   6   6   6        0.40      -18.56     18.56 o 
   7   6   6      158.93      176.35     28.52 o 
   8   6   6       14.12      -14.79     28.18 o 
   9   6   6       19.61       16.63     30.51 o 
  10   6   6       33.05       -5.49     31.50 o 
  11   6   6        0.20       -3.14     42.15 o 
 -12   7   6        0.54       59.00     53.44 o 
 -11   7   6        0.04       -0.39     39.79 o 
 -10   7   6       12.77        9.84     38.65 o 
  -9   7   6        0.36      -37.59     37.59 o 
  -8   7   6       59.27       55.74     56.19 o 
  -7   7   6        0.06       43.84     29.63 o 
  -6   7   6       13.93       36.41     42.44 o 
  -5   7   6      275.06      237.78     33.37 o 
  -4   7   6      263.46      256.89     32.37 o 
  -3   7   6        8.40       -2.45     17.23 o 
  -2   7   6      327.96      351.97     19.91 o 
  -1   7   6      116.88      108.08     24.09 o 
   0   7   6      861.48      801.34     45.96 o 
   1   7   6        8.33      -10.16     33.35 o 
   2   7   6      809.07      874.91     26.10 o 
   3   7   6        4.50        5.78     14.34 o 
   4   7   6       29.03       38.32     17.27 o 
   5   7   6       99.28       60.28     19.87 o 
   6   7   6       86.75       57.91     21.55 o 
   7   7   6       19.66      -16.70     22.24 o 
   8   7   6        8.04      -30.47     30.47 o 
   9   7   6        3.75       27.72     31.75 o 
  10   7   6       17.30       13.09     33.13 o 
  11   7   6        0.01      -11.62     52.23 o 
 -12   8   6        3.88       51.53     53.46 o 
 -11   8   6       26.25      -68.59     71.28 o 
 -10   8   6        0.56      121.59     48.23 o 
  -9   8   6       72.52       46.71     37.46 o 
  -8   8   6       42.81       59.24     34.18 o 
  -7   8   6        2.40       -4.69     15.05 o 
  -6   8   6        5.97      -40.71     40.85 o 
  -5   8   6      190.02      241.22     51.46 o 
  -4   8   6      229.43      251.74     23.71 o 
  -3   8   6       24.58       21.65     15.62 o 
  -2   8   6      491.25      514.08     22.91 o 
  -1   8   6      813.21      884.91     24.28 o 
   0   8   6      342.21      280.79     23.48 o 
   1   8   6     1807.46     1690.83     36.30 o 
   2   8   6       19.20       22.62     12.87 o 
   3   8   6      456.89      426.06     28.94 o 
   4   8   6       57.72       72.25     18.90 o 
   5   8   6        8.07        9.14     19.15 o 
   6   8   6       10.74      -18.85     20.35 o 
   7   8   6        9.97      -10.85     21.67 o 
   8   8   6       24.18       39.29     28.45 o 
   9   8   6       17.15       18.18     31.47 o 
  10   8   6       27.67       69.81     36.40 o 
  11   8   6       21.46       64.31     38.80 o 
 -12   9   6        2.10       11.68     53.55 o 
 -11   9   6        0.02       24.36     47.63 o 
 -10   9   6        9.90      -15.87     40.81 o 
  -9   9   6       17.40       31.86     37.10 o 
  -8   9   6       37.25       45.41     35.25 o 
  -7   9   6        5.85        5.20     16.09 o 
  -6   9   6       31.67       39.47     24.63 o 
  -5   9   6       44.75       49.64     21.07 o 
  -4   9   6      715.51      777.46     41.12 o 
  -3   9   6       48.01       45.82     20.47 o 
  -2   9   6       24.48       35.54     14.73 o 
  -1   9   6       43.82       34.92     11.40 o 
   0   9   6       92.57       91.32     14.47 o 
   1   9   6       77.48       58.50     16.07 o 
   2   9   6      296.62      297.32     20.13 o 
   3   9   6        4.35       -1.63     15.05 o 
   4   9   6       25.32       30.98     17.12 o 
   5   9   6       45.68      107.36     21.67 o 
   6   9   6      322.44      270.14     28.45 o 
   7   9   6        0.11      -21.92     21.92 o 
   8   9   6       14.84        4.87     25.86 o 
   9   9   6        8.02      -17.10     31.42 o 
  10   9   6        0.03       53.98     55.68 o 
 -11  10   6        6.94       53.63     50.11 o 
 -10  10   6       15.59        2.46     38.88 o 
  -9  10   6        1.75       -0.11     61.64 o 
  -8  10   6       51.22       61.73     50.64 o 
  -7  10   6       28.36       28.98     22.48 o 
  -6  10   6       26.52       13.26     24.86 o 
  -5  10   6      724.57      692.44     52.96 o 
  -4  10   6      151.43      152.11     26.96 o 
  -3  10   6      143.94      150.11     25.75 o 
  -2  10   6       28.58       39.08     21.37 o 
  -1  10   6       62.50       60.41     20.26 o 
   0  10   6        1.03        5.00     13.60 o 
   1  10   6        2.34       17.63     13.88 o 
   2  10   6      225.92      219.76     18.19 o 
   3  10   6      133.78      126.53     17.36 o 
   4  10   6       46.66        3.66     18.49 o 
   5  10   6      290.69      296.22     26.91 o 
   6  10   6        3.26       17.91     21.77 o 
   7  10   6      149.75      138.80     27.06 o 
   8  10   6       21.28        5.17     25.77 o 
   9  10   6        0.42       20.98     31.05 o 
  10  10   6        5.67       -8.00     34.53 o 
 -11  11   6        0.04      -71.57     71.57 o 
 -10  11   6       23.59       10.39     44.98 o 
  -9  11   6       35.67      -36.38     36.38 o 
  -8  11   6       12.25       36.83     35.38 o 
  -7  11   6        9.00       15.00     25.72 o 
  -6  11   6       29.01       25.42     22.76 o 
  -5  11   6        7.82       -1.80     25.69 o 
  -4  11   6        7.01        8.47     23.42 o 
  -3  11   6      584.03      648.59     47.39 o 
  -2  11   6      470.25      472.77     35.10 o 
  -1  11   6       51.59       84.58     22.99 o 
   0  11   6      347.36      407.86     34.76 o 
   1  11   6        2.41        5.45     18.34 o 
   2  11   6       53.75       52.94     16.03 o 
   3  11   6        4.51        0.70     22.51 o 
   4  11   6      211.03      207.53     21.74 o 
   5  11   6       13.69       12.35     18.41 o 
   6  11   6       10.44      -23.46     25.23 o 
   7  11   6       60.41       45.50     22.59 o 
   8  11   6       28.58       -5.54     23.66 o 
   9  11   6       12.72       25.42     31.34 o 
 -10  12   6        1.36        3.42     48.65 o 
  -9  12   6       18.88       58.65     31.46 o 
  -8  12   6       29.19       17.95     26.87 o 
  -7  12   6        0.15       19.25     25.31 o 
  -6  12   6        1.17       -9.63     19.90 o 
  -5  12   6        0.06       -0.12     20.64 o 
  -4  12   6       39.50       36.21     27.82 o 
  -3  12   6       22.76       36.93     19.86 o 
  -2  12   6      252.98      242.34     30.37 o 
  -1  12   6      406.22      464.00     35.59 o 
   0  12   6       21.68      -13.37     20.14 o 
   1  12   6      393.36      381.45     27.03 o 
   2  12   6        2.75       -3.03     14.87 o 
   3  12   6      343.01      332.93     26.16 o 
   4  12   6       38.13       49.28     18.76 o 
   5  12   6       34.91       18.29     22.96 o 
   6  12   6       14.39        1.19     18.74 o 
   7  12   6        0.15       17.81     22.42 o 
   8  12   6        9.85       23.58     24.74 o 
   9  12   6        0.10       -5.20     30.31 o 
 -10  13   6        8.15       21.88     47.94 o 
  -9  13   6       14.18       11.87     41.18 o 
  -8  13   6        2.25        7.56     36.28 o 
  -7  13   6       96.45      145.47     26.13 o 
  -6  13   6      107.14      130.53     24.79 o 
  -5  13   6        6.81      -22.01     22.01 o 
  -4  13   6       78.46      130.45     24.78 o 
  -3  13   6       12.93       32.03     19.22 o 
  -2  13   6      179.88      218.92     25.85 o 
  -1  13   6        8.76        0.59     19.24 o 
   0  13   6       78.53       97.74     18.78 o 
   1  13   6        4.06       13.80     18.79 o 
   2  13   6       65.30       84.58     21.87 o 
   3  13   6      145.06      139.13     26.12 o 
   4  13   6      131.48       94.68     21.23 o 
   5  13   6        3.82        2.88     20.05 o 
   6  13   6       62.35       71.81     23.99 o 
   7  13   6        0.15       16.51     21.93 o 
   8  13   6       19.22       59.83     31.55 o 
  -9  14   6        0.07        9.40     46.52 o 
  -8  14   6       74.47       86.35     35.52 o 
  -7  14   6       64.96       99.97     28.28 o 
  -6  14   6       26.99       25.43     20.54 o 
  -5  14   6       98.36       67.38     26.54 o 
  -4  14   6        0.19       -3.26     20.84 o 
  -3  14   6      190.50      188.71     27.41 o 
  -2  14   6       61.14       36.93     22.47 o 
  -1  14   6        8.11       10.79     21.43 o 
   0  14   6       14.90       35.86     32.88 o 
   1  14   6       68.69      124.04     20.33 o 
   2  14   6       25.64       39.68     18.67 o 
   3  14   6       36.38       54.15     17.14 o 
   4  14   6       71.58       54.22     20.72 o 
   5  14   6       91.52       70.24     23.51 o 
   6  14   6        4.03        0.79     19.21 o 
   7  14   6       38.87       59.02     19.76 o 
   8  14   6        9.07      -29.90     29.90 o 
  -8  15   6       29.06       17.58     69.39 o 
  -7  15   6        5.27       -1.10     26.41 o 
  -6  15   6        1.19       27.74     23.68 o 
  -5  15   6       12.77       43.59     25.43 o 
  -4  15   6       45.48        5.48     23.40 o 
  -3  15   6        1.34       -0.44     24.05 o 
  -2  15   6       70.85       93.45     31.85 o 
  -1  15   6       46.75       88.82     25.44 o 
   0  15   6      312.91      352.89     38.07 o 
   1  15   6        0.21        7.55     18.57 o 
   2  15   6      204.65      253.46     25.11 o 
   3  15   6       29.33        7.27     19.41 o 
   4  15   6        0.65      -22.34     22.34 o 
   5  15   6        7.56      -19.25     19.25 o 
   6  15   6       11.81       39.03     24.99 o 
   7  15   6        0.14      -19.75     21.02 o 
  -7  16   6        0.03       10.38     31.09 o 
  -6  16   6        5.00      -23.84     35.23 o 
  -5  16   6        1.32       -9.64     24.32 o 
  -4  16   6       17.43       27.94     28.92 o 
  -3  16   6        8.04       37.68     27.49 o 
  -2  16   6       68.79       67.75     35.95 o 
  -1  16   6       89.31      122.93     29.42 o 
   0  16   6       45.80       43.02     26.85 o 
   1  16   6      143.44      144.78     26.15 o 
   2  16   6        3.48       11.00     23.29 o 
   3  16   6       56.85       81.10     24.62 o 
   4  16   6        8.47        7.31     23.66 o 
   5  16   6        5.41       -2.29     23.18 o 
   6  16   6        0.00       17.62     26.28 o 
  -6  17   6       23.41      -26.64     26.64 o 
  -5  17   6        6.88        0.93     14.77 o 
  -4  17   6       68.12       32.66     29.85 o 
  -3  17   6        5.84      -19.20     27.73 o 
  -2  17   6       24.11       38.16     29.26 o 
  -1  17   6        0.14       24.97     33.54 o 
   0  17   6        1.88       25.00     39.07 o 
   1  17   6       33.07        0.23     28.27 o 
   2  17   6       22.33       23.48     24.96 o 
   3  17   6       22.87       32.74     24.25 o 
   4  17   6       77.76       79.28     26.68 o 
   5  17   6        5.88       13.29     25.98 o 
  -5  18   6       24.83        2.56     31.65 o 
  -4  18   6        1.54      -13.71     33.48 o 
  -3  18   6       26.27       34.16     30.80 o 
  -2  18   6        3.02       27.35     30.07 o 
  -1  18   6       30.60       63.88     31.64 o 
   0  18   6        2.69       -4.18     29.22 o 
   1  18   6        1.16        5.67     29.79 o 
   2  18   6       11.23        4.90     26.12 o 
   3  18   6       22.90       36.94     26.81 o 
  -2  19   6       22.73       18.85     31.28 o 
  -1  19   6        5.79      -13.13     29.84 o 
   0  19   6       46.03       18.21     30.83 o 
   1  19   6        0.00       18.18     70.42 o 
 -12   1   7        1.15       -5.29     72.09 o 
 -11   1   7       26.63       -8.73     61.16 o 
 -10   1   7        9.42      -40.69     79.55 o 
  -9   1   7       31.58       42.16     54.37 o 
  -8   1   7      284.68      211.24     55.00 o 
  -7   1   7      316.34      209.81     91.22 o 
  -6   1   7       55.19      -13.02     19.55 o 
  -5   1   7      167.13       64.80     66.02 o 
  -4   1   7       94.40      100.78     32.88 o 
  -3   1   7       27.42       42.30     35.73 o 
  -2   1   7      294.56      286.24     22.94 o 
  -1   1   7       71.33       88.96     18.94 o 
   0   1   7       95.03       57.01     54.98 o 
   1   1   7      445.45      444.32     27.10 o 
   2   1   7      417.36      434.07     24.33 o 
   3   1   7       76.95       76.09     18.02 o 
   4   1   7        5.29       -3.70     19.84 o 
   5   1   7      207.61      231.73     29.45 o 
   6   1   7        7.21        5.28     22.18 o 
   7   1   7        1.11       -1.81     25.48 o 
   8   1   7       28.13       12.47     44.21 o 
   9   1   7        0.88      -14.16     30.95 o 
  10   1   7        8.06      -35.98     35.98 o 
  11   1   7       22.49       25.98     35.00 o 
 -12   2   7        0.84      -61.55     68.54 o 
 -11   2   7        1.19       32.97     63.81 o 
 -10   2   7        2.81      -19.07    111.34 o 
  -9   2   7        1.97       -4.64     50.51 o 
  -8   2   7        2.21       69.93     47.94 o 
  -7   2   7       98.51       73.60     85.52 o 
  -6   2   7        3.27      -16.17     36.87 o 
  -5   2   7      101.45       79.29     36.35 o 
  -4   2   7       69.14       31.67     17.24 o 
  -3   2   7       68.48       86.84     20.23 o 
  -2   2   7       18.84       23.64     13.47 o 
  -1   2   7       30.19       15.90     15.23 o 
   0   2   7        1.63        7.45     19.48 o 
   1   2   7       36.18       25.59     18.10 o 
   2   2   7        2.51        3.41     13.41 o 
   3   2   7       94.48       85.13     14.19 o 
   4   2   7        1.92        3.89      9.02 o 
   5   2   7        0.15       -4.68     19.37 o 
   6   2   7        9.92       33.22     18.55 o 
   7   2   7        4.97      -11.39     20.05 o 
   8   2   7        0.01      -27.63     27.63 o 
   9   2   7        0.10       26.33     31.26 o 
  10   2   7        2.43       59.20     35.00 o 
  11   2   7        0.54       79.49     38.62 o 
 -12   3   7        3.69      114.43    119.82 o 
 -11   3   7       30.55      -63.65    100.49 o 
 -10   3   7       23.13       85.64     77.69 o 
  -9   3   7        0.73       40.41    124.07 o 
  -8   3   7       19.10      -28.30     48.36 o 
  -7   3   7        3.54      -18.01     18.66 o 
  -6   3   7      104.49       64.95     39.70 o 
  -5   3   7      446.35      426.38     49.52 o 
  -4   3   7      550.72      495.02     48.01 o 
  -3   3   7        0.87       -2.35     19.17 o 
  -2   3   7      282.88      316.70     31.07 o 
  -1   3   7       60.07       79.64     33.35 o 
   0   3   7       43.18       26.19     14.44 o 
   1   3   7      263.03      286.92     29.09 o 
   2   3   7       31.33       41.40     12.35 o 
   3   3   7       85.55       52.72     15.99 o 
   4   3   7       85.91       65.26     28.28 o 
   5   3   7       32.79       45.43     34.93 o 
   6   3   7        0.24       23.64     22.22 o 
   7   3   7       55.39      -14.71     32.14 o 
   8   3   7       79.13       32.37     30.38 o 
   9   3   7        1.14      -24.04     29.33 o 
  10   3   7        2.30        5.30     34.14 o 
 -12   4   7        0.07       22.17     69.40 o 
 -11   4   7        2.55      -34.03    102.69 o 
 -10   4   7        7.78       74.20     66.55 o 
  -9   4   7       11.33      -52.89     82.89 o 
  -8   4   7        0.95      -10.74     45.88 o 
  -7   4   7        5.15       17.92     34.79 o 
  -6   4   7       17.66       56.51     40.55 o 
  -5   4   7        3.42      -28.07     34.01 o 
  -4   4   7       40.91       34.15     33.57 o 
  -3   4   7       61.60       61.19     17.79 o 
  -2   4   7       18.19       -3.56     11.66 o 
  -1   4   7       55.62       36.62     24.47 o 
   0   4   7       12.27      -14.17     21.40 o 
   1   4   7       10.86       -3.98     10.17 o 
   2   4   7        9.86       -1.96     11.22 o 
   3   4   7       29.77       33.65     14.88 o 
   4   4   7        0.93       12.20     18.07 o 
   5   4   7        4.48        5.33     20.40 o 
   6   4   7        9.91       23.29     23.41 o 
   7   4   7        0.22       -7.78     22.06 o 
   8   4   7        7.65       12.58     28.06 o 
   9   4   7        1.90       -8.91     29.35 o 
  10   4   7        3.03       49.04     34.00 o 
 -12   5   7        3.28      -15.15    135.67 o 
 -11   5   7       35.27      -59.58     59.58 o 
 -10   5   7       40.44       13.21     93.29 o 
  -9   5   7        0.62       31.35     53.60 o 
  -8   5   7       39.37       -2.01     49.96 o 
  -7   5   7        4.83       80.72     48.25 o 
  -6   5   7      163.07       28.09     47.59 o 
  -5   5   7      220.77      285.01     66.98 o 
  -4   5   7      696.91      732.32     75.47 o 
  -3   5   7        1.79       11.54     14.40 o 
  -2   5   7      201.54      195.63     15.92 o 
  -1   5   7      298.04      363.78     65.80 o 
   0   5   7       86.34       87.57     25.05 o 
   1   5   7        8.33        9.84     22.27 o 
   2   5   7       31.12       54.57     12.44 o 
   3   5   7       60.17       46.84     16.04 o 
   4   5   7      336.70      268.80     23.97 o 
   5   5   7       41.96       46.93     22.56 o 
   6   5   7       16.15       14.57     23.42 o 
   7   5   7       30.77       28.15     12.40 o 
   8   5   7       18.66       33.15     16.10 o 
   9   5   7        1.78      -30.23     30.23 o 
  10   5   7        2.18      -33.23     33.23 o 
 -12   6   7        4.35       86.83     72.42 o 
 -11   6   7        4.95       55.86     64.82 o 
 -10   6   7       20.85       25.24     60.32 o 
  -9   6   7        1.33      -35.31     52.37 o 
  -8   6   7        0.64       53.14    102.51 o 
  -7   6   7       22.52      -27.73     45.08 o 
  -6   6   7        0.39      -20.56     42.36 o 
  -5   6   7       37.43        4.31     38.76 o 
  -4   6   7       43.56        5.02     25.49 o 
  -3   6   7        2.59       -2.37     15.46 o 
  -2   6   7       57.78       76.30     14.17 o 
  -1   6   7        0.22       -4.09     29.23 o 
   0   6   7       19.84       23.98     25.24 o 
   1   6   7        3.21      -22.06     22.87 o 
   2   6   7       45.06       28.19     13.04 o 
   3   6   7       36.32       42.28     16.21 o 
   4   6   7        5.92      -10.86     17.39 o 
   5   6   7        0.25       12.10     25.70 o 
   6   6   7       34.48       79.60     24.19 o 
   7   6   7        2.22       12.02     25.65 o 
   8   6   7        3.40      -22.74     22.74 o 
   9   6   7        6.64       -8.60     31.61 o 
  10   6   7        4.25       41.93     35.85 o 
 -11   7   7       30.12       95.63     78.87 o 
 -10   7   7       13.96       32.29     58.55 o 
  -9   7   7       27.78       34.20     82.24 o 
  -8   7   7      166.99       59.28     55.65 o 
  -7   7   7      107.31       97.30     51.23 o 
  -6   7   7        5.38       27.26     42.44 o 
  -5   7   7       17.65      -25.74     49.81 o 
  -4   7   7       62.27       49.80     27.80 o 
  -3   7   7       75.28       47.09     20.52 o 
  -2   7   7      177.76      148.25     16.39 o 
  -1   7   7      156.09      185.31     39.45 o 
   0   7   7        2.03        7.06     24.61 o 
   1   7   7       15.07        7.99     22.15 o 
   2   7   7       66.18      103.33     16.58 o 
   3   7   7       13.13        9.24     16.68 o 
   4   7   7       40.14       10.25     18.36 o 
   5   7   7       41.33       39.45     20.90 o 
   6   7   7       49.40       46.08     24.41 o 
   7   7   7       40.87       36.18     26.07 o 
   8   7   7       10.83       -2.98     29.55 o 
   9   7   7        0.02      -30.89     30.89 o 
  10   7   7       24.46       22.89     35.65 o 
 -11   8   7        3.16      119.98     87.13 o 
 -10   8   7        3.35      -26.03     87.52 o 
  -9   8   7        0.85       39.75     56.35 o 
  -8   8   7        0.49       28.43     27.36 o 
  -7   8   7        0.62      -36.94     47.17 o 
  -6   8   7       10.05      -20.87     42.31 o 
  -5   8   7       10.47       11.54     37.14 o 
  -4   8   7       18.76        6.39     25.74 o 
  -3   8   7        2.25      -20.89     20.89 o 
  -2   8   7       17.13       11.42     12.93 o 
  -1   8   7       16.62       48.41     34.30 o 
   0   8   7      104.74      160.33     29.24 o 
   1   8   7       66.48       32.31     30.47 o 
   2   8   7        7.87       22.14     12.70 o 
   3   8   7       13.23        2.15     15.57 o 
   4   8   7       11.86       12.02     20.66 o 
   5   8   7        1.34       -8.93     19.74 o 
   6   8   7       12.31      -20.72     20.79 o 
   7   8   7        5.94       12.26     24.11 o 
   8   8   7        4.80        4.51     27.47 o 
   9   8   7        1.74        7.63     38.82 o 
 -11   9   7       29.76       48.09     90.70 o 
 -10   9   7        0.18       30.12     60.12 o 
  -9   9   7       45.50      128.73     67.56 o 
  -8   9   7       27.04       85.46     83.79 o 
  -7   9   7       23.98       44.45     71.39 o 
  -6   9   7        1.82       18.29     47.05 o 
  -5   9   7       13.79       54.65     30.33 o 
  -4   9   7       49.12       28.22     26.83 o 
  -3   9   7        8.81       12.88     25.24 o 
  -2   9   7        1.66       23.03     16.06 o 
  -1   9   7       67.04       67.86     13.06 o 
   0   9   7        3.78       -9.19     30.97 o 
   1   9   7      128.41       91.31     16.18 o 
   2   9   7      129.39      156.08     17.35 o 
   3   9   7       36.03       45.34     17.15 o 
   4   9   7       31.86       55.81     25.33 o 
   5   9   7        7.89       13.03     20.75 o 
   6   9   7       29.33       19.02     30.58 o 
   7   9   7       34.33       59.80     28.29 o 
   8   9   7        0.17       11.10     29.23 o 
   9   9   7        2.93       14.50     33.70 o 
 -10  10   7        0.08       -1.04    107.66 o 
  -9  10   7        0.17       44.47     56.53 o 
  -8  10   7        0.04       24.88     48.54 o 
  -7  10   7       13.52       27.75     47.96 o 
  -6  10   7       19.50       61.79     56.79 o 
  -5  10   7        6.41       22.21     31.73 o 
  -4  10   7        3.40       -7.36     23.02 o 
  -3  10   7        1.53       -5.18     37.45 o 
  -2  10   7        9.03        0.57     24.48 o 
  -1  10   7       18.78        5.07     23.33 o 
   0  10   7       15.56        0.71     23.16 o 
   1  10   7        7.22       20.76     14.92 o 
   2  10   7       26.29       53.10     16.12 o 
   3  10   7       38.57       23.49     17.16 o 
   4  10   7       27.08        4.85     18.90 o 
   5  10   7        0.24       12.80     21.44 o 
   6  10   7        0.20        5.13     23.02 o 
   7  10   7        3.41       35.61     25.46 o 
   8  10   7        0.30      -25.64     25.64 o 
   9  10   7        0.65       18.53     33.50 o 
 -10  11   7        0.10      -37.09     47.64 o 
  -9  11   7        5.10      -22.82     37.96 o 
  -8  11   7        1.06        7.27     12.93 o 
  -7  11   7        0.52      -31.66     71.58 o 
  -6  11   7        1.61      -36.16     41.71 o 
  -5  11   7       41.16        6.03     30.96 o 
  -4  11   7       29.61       71.38     32.73 o 
  -3  11   7        0.57       31.04     29.56 o 
  -2  11   7       61.76       19.81     27.64 o 
  -1  11   7       32.71       55.72     32.32 o 
   0  11   7        5.83      -19.20     24.11 o 
   1  11   7       41.90       50.12     20.31 o 
   2  11   7        1.35       14.28     23.83 o 
   3  11   7        0.00       14.45     17.95 o 
   4  11   7        5.69       31.80     19.68 o 
   5  11   7       27.42       19.74     21.22 o 
   6  11   7        8.52       -5.25     30.73 o 
   7  11   7        9.88       50.18     25.68 o 
   8  11   7       31.05       12.21     26.26 o 
  -9  12   7       10.48      -42.90     42.90 o 
  -8  12   7        0.55       25.79     28.98 o 
  -7  12   7       17.20       11.32     36.38 o 
  -6  12   7       20.55       92.09     36.80 o 
  -5  12   7       10.62       18.93     27.79 o 
  -4  12   7       12.21       -2.20     44.97 o 
  -3  12   7       49.06       64.40     36.35 o 
  -2  12   7        3.37       -0.63     29.48 o 
  -1  12   7        0.12       22.91     28.58 o 
   0  12   7        8.34      -39.06     39.06 o 
   1  12   7       16.65       18.31     23.83 o 
   2  12   7       38.69       17.15     20.30 o 
   3  12   7       86.95       56.05     23.05 o 
   4  12   7       14.46       29.66     20.32 o 
   5  12   7        1.00       -0.19     21.88 o 
   6  12   7        1.72        6.89     22.47 o 
   7  12   7        2.37       19.02     34.02 o 
   8  12   7        5.82     -112.82    112.82 o 
  -8  13   7        5.21       13.18     38.11 o 
  -7  13   7        0.77       20.97     38.12 o 
  -6  13   7        4.92       -2.32     29.73 o 
  -5  13   7       15.03       81.04     31.28 o 
  -4  13   7       14.33      -26.20     26.20 o 
  -3  13   7        1.79      -25.93     25.93 o 
  -2  13   7       20.02       87.36     28.45 o 
  -1  13   7        7.94       29.86     31.20 o 
   0  13   7        6.64       14.33     31.11 o 
   1  13   7       16.48        2.59     36.38 o 
   2  13   7       33.87       42.38     23.70 o 
   3  13   7        1.11       -5.17     18.96 o 
   4  13   7       63.80       42.67     21.55 o 
   5  13   7       27.21       47.13     23.31 o 
   6  13   7        0.08      -23.49     23.49 o 
   7  13   7        0.15       33.65     27.36 o 
  -8  14   7        7.31       33.66     43.70 o 
  -7  14   7        1.33       21.05     43.57 o 
  -6  14   7       18.02       43.51     29.51 o 
  -5  14   7        3.63       -4.98     30.88 o 
  -4  14   7       12.24       28.21     29.73 o 
  -3  14   7       52.52       36.87     29.69 o 
  -2  14   7       15.10       -4.90     27.83 o 
  -1  14   7       12.94       81.03     29.26 o 
   0  14   7       12.91       14.70     31.27 o 
   1  14   7        2.69        5.82     24.50 o 
   2  14   7        1.52       74.77     25.89 o 
   3  14   7        3.22       17.03     22.22 o 
   4  14   7        1.75       -7.25     20.13 o 
   5  14   7        2.44       21.90     21.54 o 
   6  14   7        3.60        2.03     25.55 o 
  -7  15   7        0.84      -34.53     40.83 o 
  -6  15   7        0.30       -3.61     30.91 o 
  -5  15   7        9.47      -32.89     32.89 o 
  -4  15   7        8.00       -0.65     36.02 o 
  -3  15   7        8.61        1.19     29.53 o 
  -2  15   7       35.30       76.78     31.48 o 
  -1  15   7        2.25      -13.66     27.17 o 
   0  15   7       30.24       50.43     26.03 o 
   1  15   7       43.01       69.50     27.90 o 
   2  15   7        6.95       23.12     24.94 o 
   3  15   7        1.37       35.70     25.06 o 
   4  15   7        0.07        9.14     21.15 o 
   5  15   7        4.82       13.37     24.85 o 
  -5  16   7        0.08       43.28     38.07 o 
  -4  16   7        8.30       14.78     36.14 o 
  -3  16   7       11.33      -10.30     33.64 o 
  -2  16   7       12.39        4.61     33.79 o 
  -1  16   7        2.00        8.60     33.09 o 
   0  16   7       16.86      -30.16     30.16 o 
   1  16   7       10.26       62.30     34.34 o 
   2  16   7        0.35       15.43     31.61 o 
   3  16   7        3.55        3.07     32.11 o 
   4  16   7        1.76        6.63     28.69 o 
  -4  17   7        0.02       -1.54     65.59 o 
  -3  17   7        0.11       14.85     34.44 o 
  -2  17   7        0.78      -33.48     33.48 o 
  -1  17   7        6.53        3.06     33.73 o 
   0  17   7        2.00      -32.40     32.40 o 
   1  17   7        7.67        3.79     34.61 o 
   2  17   7       19.59       35.92     34.20 o 
 -11   0   8       45.06      -39.62     90.67 o 
 -10   0   8        7.57      -80.67     80.67 o 
  -9   0   8        0.52       18.99     76.86 o 
  -8   0   8        3.47       78.21     73.97 o 
  -7   0   8       35.61       57.04     62.78 o 
  -6   0   8      117.81       30.20     31.56 o 
  -5   0   8       34.44       50.37     53.81 o 
  -4   0   8       17.09       -7.19     44.08 o 
  -3   0   8       94.72      124.06     47.52 o 
  -2   0   8      209.03      191.19     46.15 o 
  -1   0   8      752.50      819.39     68.55 o 
   0   0   8      125.39       73.91     37.80 o 
   1   0   8        8.03      -22.16     32.74 o 
   2   0   8       10.38        9.93     22.52 o 
   3   0   8      124.91       76.65     29.32 o 
   4   0   8      159.17      164.70     34.73 o 
   5   0   8       21.39       84.47     30.52 o 
   6   0   8        0.88       32.51     34.35 o 
   7   0   8        0.06       28.89     59.69 o 
   8   0   8       12.41       78.17     88.09 o 
   9   0   8       10.65       66.49     46.70 o 
 -11   1   8        2.08      -58.80     58.80 o 
 -10   1   8        3.12       12.33     63.90 o 
  -9   1   8        0.22       43.35     55.61 o 
  -8   1   8        0.14       11.25     47.95 o 
  -7   1   8        9.40       -5.74     36.74 o 
  -6   1   8       35.53       33.87     38.88 o 
  -5   1   8       64.39      105.79     46.60 o 
  -4   1   8       43.85       75.15     33.65 o 
  -3   1   8        8.48       10.55     28.92 o 
  -2   1   8      169.67      128.02     30.77 o 
  -1   1   8       44.50       54.23     26.96 o 
   0   1   8       27.57       26.28     25.06 o 
   1   1   8        3.23       38.59     24.82 o 
   2   1   8       37.73       57.57     17.70 o 
   3   1   8        0.19      -16.37     16.37 o 
   4   1   8       11.45       35.37     19.98 o 
   5   1   8        3.12       19.12     21.67 o 
   6   1   8       52.08       -9.33     10.53 o 
   7   1   8       15.73        8.57     42.84 o 
   8   1   8        3.67       18.45     28.76 o 
   9   1   8        1.36      -13.67     32.73 o 
 -11   2   8       12.65       69.45     70.00 o 
 -10   2   8        2.52      -93.38     93.38 o 
  -9   2   8        0.02       12.18     57.07 o 
  -8   2   8        7.29      -31.80     44.58 o 
  -7   2   8       26.28       -1.07     37.93 o 
  -6   2   8        3.18        2.85     39.32 o 
  -5   2   8      132.45      158.07     39.07 o 
  -4   2   8       58.03       23.84     32.49 o 
  -3   2   8       12.96       24.84     30.06 o 
  -2   2   8       28.42       19.09     26.27 o 
  -1   2   8        1.47       30.03     35.59 o 
   0   2   8        6.55      -14.48     20.78 o 
   1   2   8       31.85       29.25     16.66 o 
   2   2   8        8.61       10.72     16.70 o 
   3   2   8       79.85       69.84     21.41 o 
   4   2   8        2.28       14.26     19.54 o 
   5   2   8       89.39       80.32     22.49 o 
   6   2   8        7.36       -5.85     23.15 o 
   7   2   8       21.38       45.10     27.86 o 
   8   2   8        9.81      -25.56     60.64 o 
   9   2   8        0.62        3.20     32.89 o 
 -11   3   8        7.84      -61.12     61.12 o 
 -10   3   8        0.75       48.19     61.61 o 
  -9   3   8        1.35      105.55     55.78 o 
  -8   3   8        4.39       48.23     46.32 o 
  -7   3   8        0.04       10.34     45.52 o 
  -6   3   8        9.74       12.54     39.36 o 
  -5   3   8       84.42      133.72     40.11 o 
  -4   3   8       25.95        5.33     30.76 o 
  -3   3   8        3.74      -20.72     20.72 o 
  -2   3   8       28.48       31.86     43.03 o 
  -1   3   8       10.97        7.53     13.15 o 
   0   3   8      245.03      252.36     22.35 o 
   1   3   8       14.84       -1.45     15.52 o 
   2   3   8      215.71      193.22     18.74 o 
   3   3   8        0.26        1.92     20.17 o 
   4   3   8       99.33      100.42     22.82 o 
   5   3   8        2.15      -30.25     30.25 o 
   6   3   8        2.87        9.09     24.92 o 
   7   3   8        0.00       -0.81     10.59 o 
   8   3   8        6.19      -47.80     47.80 o 
   9   3   8        0.00       36.42     46.86 o 
 -11   4   8        2.22      -73.37    114.46 o 
 -10   4   8        1.84      -16.13     59.92 o 
  -9   4   8       13.25       -0.34    109.73 o 
  -8   4   8       60.46      152.88     83.36 o 
  -7   4   8       54.91      157.40     51.69 o 
  -6   4   8       37.14       51.36    127.28 o 
  -5   4   8        8.61       42.98     48.60 o 
  -4   4   8      132.50      181.77     40.79 o 
  -3   4   8       71.95       75.10     31.27 o 
  -2   4   8        2.75        9.20     15.79 o 
  -1   4   8      129.58      164.70     16.03 o 
   0   4   8        2.97       15.78     26.31 o 
   1   4   8      561.40      536.54     22.56 o 
   2   4   8      285.37      224.00     19.45 o 
   3   4   8        0.91      -16.12     16.12 o 
   4   4   8       19.47       -9.14     19.95 o 
   5   4   8        2.08      -13.56     20.92 o 
   6   4   8        1.55       14.55     25.97 o 
   7   4   8        0.11      -11.51     27.57 o 
   8   4   8        6.86       38.72     31.17 o 
   9   4   8        2.18       11.50     32.67 o 
 -11   5   8        2.09       34.43     69.66 o 
 -10   5   8        0.09       40.09     63.12 o 
  -9   5   8       29.17        2.09     55.44 o 
  -8   5   8       68.80       26.06     45.95 o 
  -7   5   8        0.02       37.56     48.63 o 
  -6   5   8       42.83       46.62     54.52 o 
  -5   5   8        0.71      -24.21     37.27 o 
  -4   5   8       99.88      143.78     39.97 o 
  -3   5   8        2.77       34.52     29.98 o 
  -2   5   8       56.50       58.98     13.73 o 
  -1   5   8       30.38       14.71     28.73 o 
   0   5   8      100.77       31.29     29.90 o 
   1   5   8        1.18       -0.72     25.52 o 
   2   5   8      112.44      144.74     17.20 o 
   3   5   8        1.69       -2.20     15.87 o 
   4   5   8      142.18      160.04     23.65 o 
   5   5   8       29.00       -7.43     22.54 o 
   6   5   8       14.18       35.87     26.67 o 
   7   5   8        1.10       27.66     26.20 o 
   8   5   8        1.65       22.74     24.98 o 
   9   5   8        5.54        6.43     28.97 o 
 -10   6   8       11.48       26.11     65.18 o 
  -9   6   8        3.13       85.20    100.51 o 
  -8   6   8       46.83       26.33     52.60 o 
  -7   6   8       84.52       80.82     67.90 o 
  -6   6   8        8.43       52.41     46.19 o 
  -5   6   8       83.71       52.20     76.57 o 
  -4   6   8       15.12       23.04     36.86 o 
  -3   6   8      202.60      200.80     38.31 o 
  -2   6   8       47.76       52.28     19.85 o 
  -1   6   8       28.30       -3.80     28.17 o 
   0   6   8       11.39       16.60     30.47 o 
   1   6   8       16.33       -0.53     29.54 o 
   2   6   8       35.24        8.35     15.70 o 
   3   6   8       42.86       40.19     20.09 o 
   4   6   8        8.48      -19.47     19.47 o 
   5   6   8      101.82      132.88     26.71 o 
   6   6   8        3.99       25.12     25.28 o 
   7   6   8       42.23       35.38     28.50 o 
   8   6   8       11.25      -11.03     22.13 o 
 -10   7   8        2.03      -61.66     61.66 o 
  -9   7   8        1.50      -10.86     48.80 o 
  -8   7   8        2.85      -35.33     53.81 o 
  -7   7   8       11.94       36.83     50.63 o 
  -6   7   8        0.90       23.41     81.17 o 
  -5   7   8       12.30        1.34     41.35 o 
  -4   7   8        7.55        1.93     38.57 o 
  -3   7   8        0.65       -9.04     34.12 o 
  -2   7   8       62.15       50.51     20.31 o 
  -1   7   8       12.65       -4.34     28.87 o 
   0   7   8       65.85       94.15     36.52 o 
   1   7   8        0.26       -7.93     30.55 o 
   2   7   8       52.40       54.13     16.34 o 
   3   7   8        7.98       12.49     17.72 o 
   4   7   8       18.95       15.93     32.64 o 
   5   7   8        0.33        5.25     22.06 o 
   6   7   8        4.03       22.09     25.55 o 
   7   7   8        2.85        5.73     29.09 o 
   8   7   8        6.02      -29.43     29.43 o 
 -10   8   8       18.06      168.49     68.27 o 
  -9   8   8        0.20        8.45     28.31 o 
  -8   8   8        6.15        4.66     56.04 o 
  -7   8   8        0.34       62.97    109.05 o 
  -6   8   8        3.83       46.41     50.34 o 
  -5   8   8        8.81        0.90     44.16 o 
  -4   8   8        2.88        9.19     61.45 o 
  -3   8   8       28.74        4.45     60.05 o 
  -2   8   8       72.52      103.01     56.41 o 
  -1   8   8      219.36      267.96     41.01 o 
   0   8   8        5.02      -19.42     29.14 o 
   1   8   8       74.83      128.30     37.57 o 
   2   8   8       15.83       32.50     15.47 o 
   3   8   8       38.63       47.11     18.89 o 
   4   8   8       15.75       -5.87     19.12 o 
   5   8   8        1.16      -12.02     21.86 o 
   6   8   8        0.21       -1.24     25.66 o 
   7   8   8        1.20      -29.59     29.59 o 
   8   8   8        8.61        4.11     31.27 o 
  -9   9   8        0.19      -16.82     16.82 o 
  -8   9   8        0.13       24.02     58.44 o 
  -7   9   8       11.57      -16.90     90.29 o 
  -6   9   8       35.01       -5.91     48.29 o 
  -5   9   8        2.86       46.60     45.11 o 
  -4   9   8       27.32       18.99     43.05 o 
  -3   9   8       78.74      153.14     33.11 o 
  -2   9   8        2.29       18.87     25.08 o 
  -1   9   8        3.77      -31.13     31.13 o 
   0   9   8       41.71       36.72     43.76 o 
   1   9   8        1.67        1.25     32.94 o 
   2   9   8       43.40       23.11     20.75 o 
   3   9   8        1.36       14.91     17.56 o 
   4   9   8       17.13       43.18     20.20 o 
   5   9   8        0.04      -25.80     28.83 o 
   6   9   8       16.90       19.72     24.17 o 
   7   9   8       16.78      -24.19     36.07 o 
  -9  10   8        4.15       13.93     19.59 o 
  -8  10   8        2.52       23.64     59.28 o 
  -7  10   8       11.46      -17.22     50.93 o 
  -6  10   8       11.93       15.78     48.88 o 
  -5  10   8       87.73      123.29     48.21 o 
  -4  10   8        6.89       32.06     41.06 o 
  -3  10   8        3.41       17.38     29.77 o 
  -2  10   8       30.69       46.95     27.85 o 
  -1  10   8        3.25      101.64     70.17 o 
   0  10   8        4.05       32.88     34.73 o 
   1  10   8       31.95       38.09     29.48 o 
   2  10   8        0.16      -15.97     15.97 o 
   3  10   8       20.57        9.13     18.02 o 
   4  10   8        0.06       -2.49     20.37 o 
   5  10   8       27.57       48.72     23.10 o 
   6  10   8        0.38      -20.57     24.24 o 
   7  10   8        2.85       -5.25     25.93 o 
  -8  11   8        0.06       -2.11    134.72 o 
  -7  11   8        0.03      -19.64     52.89 o 
  -6  11   8        2.16       44.86     79.81 o 
  -5  11   8        2.14       27.78     44.75 o 
  -4  11   8       15.63       12.45     40.63 o 
  -3  11   8       28.51       47.58     25.69 o 
  -2  11   8       76.30       96.26     30.94 o 
  -1  11   8       33.60       -4.64     26.38 o 
   0  11   8       65.82       69.64     24.69 o 
   1  11   8        7.61        9.42     22.86 o 
   2  11   8       18.13       22.77     18.88 o 
   3  11   8        4.12       25.52     18.82 o 
   4  11   8        8.21       -0.19     20.65 o 
   5  11   8        0.42      -11.21     21.52 o 
   6  11   8        9.79       14.84     30.78 o 
  -7  12   8        1.78      109.58     57.74 o 
  -6  12   8        2.20        5.48     58.27 o 
  -5  12   8        2.63        6.61     79.79 o 
  -4  12   8       21.67      -31.22     31.22 o 
  -3  12   8        7.65       33.70     32.54 o 
  -2  12   8       12.04       -4.21     29.67 o 
  -1  12   8       39.85       48.73     29.64 o 
   0  12   8        0.31       31.31     26.47 o 
   1  12   8       75.11       65.15     26.02 o 
   2  12   8       26.22       29.96     26.82 o 
   3  12   8       17.56       38.05     41.61 o 
   4  12   8       14.19       23.77     21.42 o 
   5  12   8        1.02       15.53     28.26 o 
   6  12   8        0.05        3.50     39.31 o 
  -7  13   8        0.05      -14.82     56.40 o 
  -6  13   8       12.30       24.31     86.88 o 
  -5  13   8        1.58       -0.66     45.60 o 
  -4  13   8       16.89       18.65     62.65 o 
  -3  13   8        2.17      -32.88     32.88 o 
  -2  13   8       23.53       17.71     32.29 o 
  -1  13   8        2.97       10.52     32.11 o 
   0  13   8        1.63       -1.25     37.38 o 
   1  13   8       10.72       12.30     26.75 o 
   2  13   8       19.01       32.28     27.75 o 
   3  13   8        0.64      -20.64     20.64 o 
   4  13   8       39.23       65.26     22.77 o 
   5  13   8        0.02        8.08     23.50 o 
  -5  14   8       20.10      -29.95     37.20 o 
  -4  14   8        9.67       46.23     52.56 o 
  -3  14   8       24.17      -14.19     35.47 o 
  -2  14   8        1.80       -5.17     34.52 o 
  -1  14   8        6.71        1.09     34.37 o 
   0  14   8        0.39      -23.11     28.67 o 
   1  14   8        7.42       82.72     33.76 o 
   2  14   8        2.76       37.68     30.38 o 
   3  14   8       21.69       19.42     30.66 o 
   4  14   8        0.52      -25.59     48.72 o 
  -4  15   8        4.76       11.08     40.10 o 
  -3  15   8        0.29        7.94     37.77 o 
  -2  15   8       15.50       90.54     39.67 o 
  -1  15   8        1.54      -34.21     34.21 o 
   0  15   8       31.27      -11.58     42.41 o 
   1  15   8        5.07       28.91     31.18 o 
   2  15   8       17.23        7.72     29.98 o 
 -10   1   9        5.91      -55.38     59.61 o 
  -9   1   9        0.07      -26.51     54.01 o 
  -8   1   9       38.76       47.94     49.74 o 
  -7   1   9       25.48       63.48     44.80 o 
  -6   1   9        0.71       25.87     43.66 o 
  -5   1   9        5.01       78.70     39.87 o 
  -4   1   9        0.37      -25.69     36.49 o 
  -3   1   9        4.42       13.56     31.22 o 
  -2   1   9        5.99       26.81     30.35 o 
  -1   1   9        0.47       10.58     60.23 o 
   0   1   9       13.83       -4.15     27.92 o 
   1   1   9        1.23       21.69     22.05 o 
   2   1   9       35.33       49.12     19.97 o 
   3   1   9        6.29       40.83     21.98 o 
   4   1   9        2.01        3.84     21.61 o 
   5   1   9        4.33       12.80     19.55 o 
   6   1   9        0.10      -16.25     24.13 o 
   7   1   9        1.03      -19.04     23.47 o 
 -10   2   9        0.27      -87.66     87.66 o 
  -9   2   9        5.39      -17.74     54.59 o 
  -8   2   9        1.25      -12.41     12.41 o 
  -7   2   9        8.03       40.07     44.69 o 
  -6   2   9        1.09      -31.17     38.14 o 
  -5   2   9       30.89       71.18     33.42 o 
  -4   2   9        5.15        2.80     32.69 o 
  -3   2   9        0.22       -5.49     30.71 o 
  -2   2   9        0.46      -28.43     28.43 o 
  -1   2   9        2.12       36.41     28.72 o 
   0   2   9       18.82       41.47     28.07 o 
   1   2   9        1.08      -16.18     16.18 o 
   2   2   9        1.82      -11.20     23.86 o 
   3   2   9        5.11       17.99     28.62 o 
   4   2   9        0.00       13.59     25.85 o 
   5   2   9        0.47       11.04     23.74 o 
   6   2   9        0.13      -24.43     24.43 o 
   7   2   9        2.02       43.09     27.69 o 
  -9   3   9        0.19      -48.68     48.68 o 
  -8   3   9       11.21       11.72     51.01 o 
  -7   3   9       10.66       38.56     49.23 o 
  -6   3   9        0.01       29.99     41.52 o 
  -5   3   9       15.15        8.08     37.33 o 
  -4   3   9       47.25       19.37     31.35 o 
  -3   3   9        0.02      -28.83     28.83 o 
  -2   3   9       22.39       18.06     28.93 o 
  -1   3   9       43.99       36.02     26.78 o 
   0   3   9        0.56        4.28     25.47 o 
   1   3   9       21.41       28.29     23.24 o 
   2   3   9       14.26      -13.88     29.52 o 
   3   3   9        0.28       -1.57     18.52 o 
   4   3   9       12.88       26.52     17.06 o 
   5   3   9       10.68        1.28     23.66 o 
   6   3   9        7.72       15.09     30.09 o 
   7   3   9        1.24       13.87     29.89 o 
  -9   4   9        0.27      -24.88     48.22 o 
  -8   4   9        0.32      -46.83     49.96 o 
  -7   4   9        0.01       -2.85     46.16 o 
  -6   4   9        0.53      -13.00     58.69 o 
  -5   4   9        0.46       25.57     37.51 o 
  -4   4   9        4.22       29.61     34.96 o 
  -3   4   9       23.64       16.92     25.38 o 
  -2   4   9       38.76       23.14     45.26 o 
  -1   4   9       24.96       -0.97     24.12 o 
   0   4   9        0.81      -13.86     23.45 o 
   1   4   9        0.71       23.83     38.24 o 
   2   4   9        0.55        9.90     18.98 o 
   3   4   9       17.34       12.85     17.87 o 
   4   4   9       15.11      -21.56     21.56 o 
   5   4   9        0.50       23.68     25.07 o 
   6   4   9        0.26       52.70     29.72 o 
   7   4   9        0.59       11.94     29.49 o 
  -9   5   9        0.28      -19.03     42.02 o 
  -8   5   9        0.37       19.06     54.33 o 
  -7   5   9        1.49       45.22     50.40 o 
  -6   5   9        0.50       36.98     52.94 o 
  -5   5   9       16.40      -21.40     37.52 o 
  -4   5   9       38.32       93.10     36.77 o 
  -3   5   9        1.48       10.34     29.53 o 
  -2   5   9        4.19       15.33     39.68 o 
  -1   5   9       47.83       60.39     52.69 o 
   0   5   9       43.48       81.37     59.52 o 
   1   5   9        3.39       -5.53     21.70 o 
   2   5   9        1.84        9.63     19.76 o 
   3   5   9        0.50      -13.33     19.38 o 
   4   5   9       14.95       15.85     22.41 o 
   5   5   9        6.53        4.90     25.31 o 
   6   5   9        3.87      -26.17     26.56 o 
   7   5   9        1.43      -20.95     28.79 o 
  -9   6   9        0.15      -28.63     56.13 o 
  -8   6   9        2.73       78.07     91.13 o 
  -7   6   9        2.01      -29.02     47.48 o 
  -6   6   9        0.03       14.70     45.50 o 
  -5   6   9        2.89       38.51     40.41 o 
  -4   6   9        0.01       53.70     37.33 o 
  -3   6   9       14.75      -10.90     29.02 o 
  -2   6   9       20.98      -41.28     52.69 o 
  -1   6   9        1.69      -16.74     54.29 o 
   0   6   9        2.80       -5.89     32.85 o 
   1   6   9        0.03      -12.21     27.28 o 
   2   6   9        0.27       -4.03     17.58 o 
   3   6   9        0.43       32.25     21.96 o 
   4   6   9        0.87      -31.63     37.64 o 
   5   6   9        0.04      -23.78     23.78 o 
   6   6   9        0.00       59.36     29.06 o 
  -8   7   9        0.56      -17.03     97.81 o 
  -7   7   9        6.38      -10.92     51.75 o 
  -6   7   9        1.10        0.14     48.19 o 
  -5   7   9       14.75       49.11     44.85 o 
  -4   7   9        3.46        5.65     37.51 o 
  -3   7   9        7.64       11.69     33.01 o 
  -2   7   9        8.43      -37.07     58.54 o 
  -1   7   9       25.06       14.29     45.07 o 
   0   7   9        9.22        5.56     33.27 o 
   1   7   9        1.34        6.06     33.04 o 
   2   7   9        0.99      -28.48     28.48 o 
   3   7   9       15.31       -8.99     20.14 o 
   4   7   9        0.06      -15.10     23.17 o 
   5   7   9        2.50       13.78     25.99 o 
   6   7   9        0.10      -11.38     28.68 o 
  -8   8   9        0.01      -10.74     58.66 o 
  -7   8   9        0.35       71.62     57.53 o 
  -6   8   9        0.33       -9.21     55.22 o 
  -5   8   9        2.67       19.95     69.43 o 
  -4   8   9       14.42        8.46     50.98 o 
  -3   8   9        8.22      -17.03     56.39 o 
  -2   8   9        1.25      -39.33     63.17 o 
  -1   8   9        2.26        3.52     46.72 o 
   0   8   9        2.90       46.90     37.12 o 
   1   8   9       12.09        1.67     28.53 o 
   2   8   9        2.87      -18.57     27.85 o 
   3   8   9        0.51        8.94     20.00 o 
   4   8   9        0.55      -16.29     22.18 o 
   5   8   9        0.83      -10.14     31.09 o 
   6   8   9        0.02       37.67     27.73 o 
  -7   9   9        2.65      -47.67     52.72 o 
  -6   9   9        0.28       68.48     54.30 o 
  -5   9   9       10.29      -42.54     45.82 o 
  -4   9   9        8.15      102.76     46.22 o 
  -3   9   9        4.73        6.09     54.76 o 
  -2   9   9       11.69       62.95     71.60 o 
  -1   9   9        0.43      -23.52     34.09 o 
   0   9   9        0.07       35.58     37.27 o 
   1   9   9        9.37       -4.26     31.62 o 
   2   9   9       24.08       28.79     34.09 o 
   3   9   9        3.51      -10.06     19.12 o 
   4   9   9        3.02       13.69     22.53 o 
   5   9   9        9.27        7.57     24.90 o 
  -7  10   9        3.16       -0.60     55.76 o 
  -6  10   9        0.04       73.58     58.70 o 
  -5  10   9        9.84      -11.26     51.34 o 
  -4  10   9        0.30      -12.14     44.58 o 
  -3  10   9        1.78       -9.62     63.10 o 
  -2  10   9        7.57       31.92     49.00 o 
  -1  10   9       11.46       29.28     38.39 o 
   0  10   9        8.66      -23.91     35.74 o 
   1  10   9        1.96      -18.96     31.47 o 
   2  10   9        1.62      -30.94     33.35 o 
   3  10   9        0.21      -19.34     19.34 o 
   4  10   9        0.10      -21.47     21.47 o 
  -6  11   9        1.70       13.16     55.91 o 
  -5  11   9        0.16       54.69     52.51 o 
  -4  11   9        8.75      -33.08     45.31 o 
  -3  11   9        4.63      -17.99     41.85 o 
  -2  11   9        1.42      -49.37     72.98 o 
  -1  11   9        0.50       12.44     39.90 o 
   0  11   9        1.31       -3.80     38.13 o 
   1  11   9        5.27       -8.83     32.99 o 
   2  11   9        1.33       -7.50     34.57 o 
   3  11   9        2.38      -11.71     27.91 o 
   4  11   9        0.11       -4.27     27.18 o 
  -5  12   9        0.43      -21.43     50.47 o 
  -4  12   9        1.48       27.12     64.52 o 
  -3  12   9        0.21       54.35     44.32 o 
  -2  12   9        2.57        2.85     37.73 o 
  -1  12   9        2.40      -29.67     38.85 o 
   0  12   9        0.18       14.87     42.75 o 
   1  12   9        3.28       37.46     34.33 o 
   2  12   9        0.32      -19.75     25.88 o 
  -3  13   9        4.08       82.64     47.33 o 
  -2  13   9        0.03       -9.78     57.35 o 
  -1  13   9        3.20       -3.66     28.64 o 
   0  13   9        5.40      -16.72     34.79 o 
  -7   0  10        0.03       -0.23     66.82 o 
  -6   0  10        4.02       45.08     63.03 o 
  -5   0  10       10.06       14.81     58.23 o 
  -4   0  10        4.77      -47.92     47.92 o 
  -3   0  10       37.99       20.50     51.48 o 
  -2   0  10        0.77      -24.81     46.48 o 
  -1   0  10       34.20       79.16     48.19 o 
   0   0  10       20.13        3.44     44.07 o 
   1   0  10        8.84       17.78     30.68 o 
   2   0  10       22.10        9.26     29.18 o 
   3   0  10        0.02        6.36     33.33 o 
   4   0  10        2.18       25.16     34.16 o 
   5   0  10        1.30      -30.28     50.85 o 
  -7   1  10        0.00      -13.55     13.55 o 
  -6   1  10        4.16       45.38     45.53 o 
  -5   1  10       10.13      -25.63     40.07 o 
  -4   1  10        0.11        5.89     37.62 o 
  -3   1  10        0.03       32.80     36.18 o 
  -2   1  10        5.93      -14.70     31.91 o 
  -1   1  10        1.42      -27.14     31.30 o 
   0   1  10        0.16       26.74     45.65 o 
   1   1  10        0.90       -9.32     19.87 o 
   2   1  10        6.50      -20.37     20.37 o 
   3   1  10        1.49        2.72     23.11 o 
   4   1  10        3.69       24.51     26.95 o 
   5   1  10        3.86      -35.61     35.61 o 
  -7   2  10        3.57       -6.16     48.71 o 
  -6   2  10        1.49       21.22     14.57 o 
  -5   2  10        9.64       -6.44     38.17 o 
  -4   2  10       10.28       -2.17     36.67 o 
  -3   2  10        0.81       34.37     35.33 o 
  -2   2  10       14.05        2.17     32.26 o 
  -1   2  10        0.00       27.12     32.25 o 
   0   2  10        0.01       25.48     31.37 o 
   1   2  10        1.25       -2.04     19.90 o 
   2   2  10        0.32       19.80     21.72 o 
   3   2  10        5.41       24.40     22.94 o 
   4   2  10        0.14       32.87     25.21 o 
   5   2  10        6.32       10.20     23.35 o 
  -7   3  10        0.58       57.51     50.24 o 
  -6   3  10        2.39       47.46     43.76 o 
  -5   3  10        0.25       -5.91     14.78 o 
  -4   3  10        5.74        0.58     36.88 o 
  -3   3  10        4.41       -1.60     32.66 o 
  -2   3  10        0.76      -18.78     31.05 o 
  -1   3  10        3.06       -5.22     30.19 o 
   0   3  10       12.61      -20.10     20.83 o 
   1   3  10        2.39      -18.46     18.46 o 
   2   3  10        1.51       11.03     19.57 o 
   3   3  10        8.59       -0.05     13.62 o 
   4   3  10        2.53      -35.47     35.47 o 
   5   3  10        0.32       22.40     16.78 o 
  -7   4  10        1.15      -29.22     48.30 o 
  -6   4  10        6.67      -29.69     44.58 o 
  -5   4  10        2.58       44.23     39.44 o 
  -4   4  10        4.01       50.65     31.67 o 
  -3   4  10        4.59       24.01     27.62 o 
  -2   4  10        1.52       32.92     43.77 o 
  -1   4  10       20.17       -3.87     27.95 o 
   0   4  10        4.28      -19.21     19.21 o 
   1   4  10       19.03       -4.00     16.85 o 
   2   4  10        3.81        4.40     19.83 o 
   3   4  10        1.39      -20.44     20.44 o 
   4   4  10        0.71       -8.25     20.62 o 
  -6   5  10        0.60      -43.42     43.42 o 
  -5   5  10        3.03       -4.62     39.96 o 
  -4   5  10        6.26       39.31     36.36 o 
  -3   5  10        0.30      -30.26     30.26 o 
  -2   5  10        6.72       53.05     28.68 o 
  -1   5  10        0.69       15.51     22.11 o 
   0   5  10       11.51       14.55     13.51 o 
   1   5  10        4.74       10.42     19.86 o 
   2   5  10       11.98       13.99     19.34 o 
   3   5  10        4.40       11.56     23.70 o 
   4   5  10        0.17       53.76     28.20 o 
  -6   6  10        0.32        5.06     46.45 o 
  -5   6  10        3.89       48.74     41.63 o 
  -4   6  10       14.25        1.53     34.85 o 
  -3   6  10        0.04       19.01     47.37 o 
  -2   6  10        1.56      103.14     63.43 o 
  -1   6  10        0.07       56.95     59.99 o 
   0   6  10        0.85      -55.60     55.60 o 
   1   6  10        1.33       15.68     40.15 o 
   2   6  10        3.85      -17.89     50.83 o 
   3   6  10       11.13      -16.27     27.02 o 
   4   6  10        0.59      -13.62     25.06 o 
  -5   7  10        0.15      -40.52     40.52 o 
  -4   7  10        1.47      -24.68     44.28 o 
  -3   7  10        0.25       23.87     30.70 o 
  -2   7  10        3.31      -16.97     63.29 o 
  -1   7  10        1.00      126.06     69.90 o 
   0   7  10        7.68      -11.66     63.12 o 
   1   7  10        6.22       -9.55     51.60 o 
   2   7  10        0.28        8.61     42.23 o 
   3   7  10        0.99      -21.63     22.88 o 
  -5   8  10        1.97       33.73     45.15 o 
  -4   8  10        2.13       23.77     43.16 o 
  -3   8  10        2.21      127.90     80.21 o 
  -2   8  10        0.03      -51.75     65.76 o 
  -1   8  10        9.30      137.86     75.42 o 
   0   8  10        1.79      -35.26     64.80 o 
   1   8  10        0.48      -12.19     48.76 o 
   2   8  10        4.30       35.67     36.01 o 
  -3   9  10        0.95       54.31     76.60 o 
  -2   9  10        0.95       78.41     78.55 o 
  -1   9  10        0.19       74.77     74.17 o 
   0   9  10        1.13      -17.20     62.98 o 
   1   9  10        1.13       24.80     81.36 o 
  -3   1  11        0.58       25.10     47.05 o 
  -2   1  11        0.80       16.05     36.20 o 
  -1   1  11        0.13        5.24     35.56 o 
   0   1  11        0.30       32.57     23.56 o 
  -2   2  11        0.73       39.83     59.44 o 
  -1   2  11        1.66       -6.01     43.23 o 
   0   2  11        5.86       15.27     22.07 o 
  -1   3  11        3.38       26.81     34.59 o 
                                                 
